# Supplementary material for: Nitrato[N,N,N′,N′-tetra­kis(1H-benzimid­azol-2-ylmeth­yl)ethane-1,2-diamine]­calcium(II) nitrate methanol trisolvate
Source: Acta Crystallogr Sect E Struct Rep Online. 2008 Nov 26;64(Pt 12):m1621. doi: 10.1107/S1600536808037859 (PMC2960083; doi:10.1107/S1600536808037859)
Supplement: Supplementary file 1 [file e-64-m1621-sup1.cif]

##############################################################################
###                                                                        ###
###        Electronic paper (Acta Crystallographica Section E)             ###
###                                                                        ###
##############################################################################
#                                                                            #
# This CIF contains the data in a paper accepted for publication in Acta     #
# Crystallographica Section E. It conforms to the requirements of Notes      #
# for Authors for Section E, and has been peer reviewed under the auspices   #
# of the IUCr Commission on Journals.                                        #
#                                                                            #
# Full details of the Crystallographic Information File format               #
# are given in the paper "The Crystallographic Information File (CIF):       #
# a New Standard Archive File for Crystallography" by S. R. Hall, F. H.      #
# Allen and I. D. Brown [Acta Cryst. (1991), A47, 655-685].                  #
#                                                                            #
# The current version of the core CIF dictionary is obtainable from          #
# ftp://ftp.iucr.org/pub/cif_core.dic. The current version number is 2.4.    #
#                                                                            #
# Software is freely available for graphical display of the structure(s) in  #
# this CIF.  For information consult the CIF home page http://www.iucr.org/  #
# cif/home.html                                                              #
#                                                                            #
# This file may be used for bona fide research purposes within the           #
# scientific community so long as proper attribution is given to the journal # 
# article from which it was obtained.                                        #
#                                                                            #
##############################################################################
                                             
data_global
_audit_creation_method     SHELXL-97
_journal_date_recd_electronic     2008-09-16
_journal_date_accepted     2008-11-14
_journal_name_full     'Acta Crystallographica, Section E'
_journal_year     2008
_journal_volume     64
_journal_issue     12
_journal_page_first     m1621
_journal_page_last     m1621
_journal_paper_category     QM
_journal_coeditor_code     CI2674
_publ_contact_author_name     'Li Wang'
_publ_contact_author_address
; Key Laboratory of Pestcide & Chemical Biology
   Department of Chemistry
   Central China Normal University
   Wuhan
   Hubei   430079
   China
;
_publ_contact_author_email     wl_928@mail.ccnu.edu.cn
_publ_contact_author_fax     86-27-67867232
_publ_contact_author_phone     86-27-67867232
_publ_section_title
;\
Nitrato[<i>N</i>,<i>N</i>,<i>N</i>',<i>N</i>'-tetrakis(1<i>H</i>-benzimidazol-\
1-ylmethyl)ethane-1,2-diamine]calcium(II) nitrate methanol trisolvate
;
loop_
    _publ_author_name
    _publ_author_footnote
    _publ_author_address
    'Bei Huang' .
;
    Key Laboratory of Pesticides and Chemical Biology
    Department of Chemistry
    Central China Normal University
    Wuhan
    Hubei 430079
    People's Republic of China
;
    'Yamei Pei' .
;
    Key Laboratory of Pesticides and Chemical Biology
    Department of Chemistry
    Central China Normal University
    Wuhan
    Hubei 430079
    People's Republic of China
;
    'Li Wang' .
;
 Key Laboratory of Pesticides and Chemical Biology
   Department of Chemistry
   Central China Normal University
   Wuhan
   Hubei 430079
   People's Republic of China
;
data_I
_audit_creation_method     SHELXL-97
_chemical_name_systematic
;
Nitrato[<i>N</i>,<i>N</i>,<i>N</i>',<i>N</i>'-tetrakis(1<i>H</i>-benzimidazol-
1-ylmethyl)ethane-1,2-diamine]calcium(II) nitrate methanol trisolvate
;
_chemical_name_common     ?
_chemical_formula_moiety     'C34 H32 Ca N11 O3 +, N O3 -, 3(C H4 O)'
_chemical_formula_sum     'C37 H44 Ca N12 O9'
_chemical_formula_iupac     '[Ca (N O3) (C34 H32 N10)] N O3, 3C H4 O'
_chemical_formula_weight     840.92
_chemical_melting_point     ?
_symmetry_cell_setting     monoclinic
_symmetry_space_group_name_H-M     'P 21/n'
_symmetry_space_group_name_Hall     '-P 2yn'
loop_
    _symmetry_equiv_pos_as_xyz
    'x, y, z'
    '-x+1/2, y+1/2, -z+1/2'
    '-x, -y, -z'
    'x-1/2, -y-1/2, z-1/2'
_cell_length_a     9.5945(4)
_cell_length_b     25.3531(11)
_cell_length_c     17.8402(7)
_cell_angle_alpha     90.00
_cell_angle_beta     105.5990(10)
_cell_angle_gamma     90.00
_cell_volume     4179.8(3)
_cell_formula_units_Z     4
_cell_measurement_reflns_used     6962
_cell_measurement_theta_min     2.20
_cell_measurement_theta_max     21.35
_cell_measurement_temperature     294(2)
_exptl_crystal_description     Block
_exptl_crystal_colour     pale-red
_exptl_crystal_size_max     0.20
_exptl_crystal_size_mid     0.20
_exptl_crystal_size_min     0.10
_exptl_crystal_density_diffrn     1.336
_exptl_crystal_density_meas     ?
_exptl_crystal_density_method     'not measured'
_exptl_crystal_F_000     1768
_exptl_absorpt_coefficient_mu     0.217
_exptl_absorpt_correction_type     multi-scan
_exptl_absorpt_process_details     '(SADABS; Sheldrick, 2001)'
_exptl_absorpt_correction_T_min     0.9478
_exptl_absorpt_correction_T_max     0.9786
_exptl_special_details
;
;
_diffrn_ambient_temperature     294(2)
_diffrn_radiation_type     MoK\a
_diffrn_radiation_wavelength     0.71073
_diffrn_radiation_source     'fine-focus sealed tube'
_diffrn_radiation_monochromator     graphite
_diffrn_measurement_device_type     'Bruker SMART CCD area-detector'
_diffrn_measurement_method     '\f and \w scans'
_diffrn_detector_area_resol_mean     ?
_diffrn_reflns_number     43547
_diffrn_reflns_av_R_equivalents     0.1461
_diffrn_reflns_av_sigmaI/netI     0.0892
_diffrn_reflns_theta_min     1.43
_diffrn_reflns_theta_max     26.00
_diffrn_reflns_theta_full     26.00
_diffrn_measured_fraction_theta_max     0.998
_diffrn_measured_fraction_theta_full     0.998
_diffrn_reflns_limit_h_min     -11
_diffrn_reflns_limit_h_max     11
_diffrn_reflns_limit_k_min     -31
_diffrn_reflns_limit_k_max     31
_diffrn_reflns_limit_l_min     -22
_diffrn_reflns_limit_l_max     22
_diffrn_standards_number     0
_diffrn_standards_interval_count     .
_diffrn_standards_interval_time     .
_diffrn_standards_decay_%     ?
_refine_special_details
;
Refinement of <i>F</i>^2^ against ALL reflections. The weighted <i>R</i>-factor
<i>wR</i> and goodness of fit <i>S</i> are based on <i>F</i>^2^, conventional
<i>R</i>-factors <i>R</i> are based on <i>F</i>, with <i>F</i> set to zero for
negative <i>F</i>^2^. The threshold expression of <i>F</i>^2^ >
\s(<i>F</i>^2^) is used only for calculating <i>R</i>-factors(gt) <i>etc</i>.
and is not relevant to the choice of reflections for refinement.
<i>R</i>-factors based on <i>F</i>^2^ are statistically about twice as large
as those based on <i>F</i>, and <i>R</i>- factors based on ALL data will be
even larger.
;
_reflns_number_total     8189
_reflns_number_gt     4825
_reflns_threshold_expression     I>2\s(I)
_refine_ls_structure_factor_coef     Fsqd
_refine_ls_matrix_type     full
_refine_ls_R_factor_all     0.1041
_refine_ls_R_factor_gt     0.0652
_refine_ls_wR_factor_gt     0.1559
_refine_ls_wR_factor_ref     0.1705
_refine_ls_goodness_of_fit_ref     0.904
_refine_ls_restrained_S_all     0.942
_refine_ls_number_reflns     8189
_refine_ls_number_parameters     575
_refine_ls_number_restraints     23
_refine_ls_hydrogen_treatment     constr
_refine_ls_weighting_scheme     calc
_refine_ls_weighting_details
                 'calc w=1/[\s^2^(Fo^2^)+(0.0978P)^2^] where P=(Fo^2^+2Fc^2^)/3'
_atom_sites_solution_hydrogens     geom
_atom_sites_solution_primary     direct
_atom_sites_solution_secondary     difmap
_refine_ls_shift/su_max     0.001
_refine_ls_shift/su_mean     <0.001
_refine_diff_density_max     0.466
_refine_diff_density_min     -0.375
_refine_ls_extinction_method     none
_refine_ls_extinction_coef     ?
loop_
    _atom_type_symbol
    _atom_type_description
    _atom_type_scat_dispersion_real
    _atom_type_scat_dispersion_imag
    _atom_type_scat_source
    'C' 'C' 0.0033 0.0016
                         'International Tables Vol C Tables 4.2.6.8 and 6.1.1.4'
    'H' 'H' 0.0000 0.0000
                         'International Tables Vol C Tables 4.2.6.8 and 6.1.1.4'
    'N' 'N' 0.0061 0.0033
                         'International Tables Vol C Tables 4.2.6.8 and 6.1.1.4'
    'O' 'O' 0.0106 0.0060
                         'International Tables Vol C Tables 4.2.6.8 and 6.1.1.4'
    'Ca' 'Ca' 0.2262 0.3064
                         'International Tables Vol C Tables 4.2.6.8 and 6.1.1.4'
_computing_data_collection     'SMART (Bruker, 2001)'
_computing_cell_refinement     'SAINT-Plus (Bruker, 2001)'
_computing_data_reduction     'SAINT-Plus (Bruker, 2001)'
_computing_structure_solution     'SHELXS97 (Sheldrick, 2008)'
_computing_structure_refinement     'SHELXL97 (Sheldrick, 2008)'
_computing_molecular_graphics     'SHELXTL (Sheldrick, 2008)'
_computing_publication_material     'SHELXTL (Sheldrick, 2008)'
loop_
    _atom_site_type_symbol
    _atom_site_label
    _atom_site_fract_x
    _atom_site_fract_y
    _atom_site_fract_z
    _atom_site_U_iso_or_equiv
    _atom_site_adp_type
    _atom_site_calc_flag
    _atom_site_refinement_flags
    _atom_site_occupancy
    _atom_site_disorder_assembly
    _atom_site_disorder_group
    Ca Ca1 0.93863(6) 0.24863(2) 0.58359(3) 0.03938(18) Uani d . 1 . .
    C C1 0.7836(3) 0.14868(11) 0.65167(19) 0.0572(8) Uani d . 1 . .
    H H1A 0.7070 0.1277 0.6628 0.069 Uiso calc R 1 . .
    H H1B 0.8678 0.1467 0.6962 0.069 Uiso calc R 1 . .
    C C2 0.8201(3) 0.12762(11) 0.58169(19) 0.0540(8) Uani d . 1 . .
    C C3 0.8889(3) 0.12150(12) 0.47646(19) 0.0588(8) Uani d . 1 . .
    C C4 0.9379(4) 0.12879(15) 0.4103(2) 0.0768(11) Uani d . 1 . .
    H H4 0.9689 0.1618 0.3986 0.092 Uiso calc R 1 . .
    C C5 0.9393(5) 0.08604(18) 0.3627(3) 0.1052(15) Uani d . 1 . .
    H H5 0.9736 0.0900 0.3190 0.126 Uiso calc R 1 . .
    C C6 0.8897(7) 0.03698(19) 0.3796(3) 0.136(2) Uani d . 1 . .
    H H6 0.8907 0.0088 0.3464 0.163 Uiso calc R 1 . .
    C C7 0.8402(7) 0.02916(18) 0.4427(3) 0.138(2) Uani d . 1 . .
    H H7 0.8071 -0.0037 0.4534 0.165 Uiso calc R 1 . .
    C C8 0.8404(5) 0.07194(13) 0.4911(2) 0.0808(11) Uani d . 1 . .
    C C9 0.5963(3) 0.20632(12) 0.57942(19) 0.0571(8) Uani d . 1 . .
    H H9A 0.5191 0.2042 0.6049 0.069 Uiso calc R 1 . .
    H H9B 0.5873 0.1765 0.5444 0.069 Uiso calc R 1 . .
    C C10 0.5819(3) 0.25616(11) 0.53395(17) 0.0459(7) Uani d . 1 . .
    C C11 0.6306(3) 0.32351(11) 0.47183(16) 0.0460(7) Uani d . 1 . .
    C C12 0.6945(4) 0.36285(12) 0.43761(19) 0.0595(8) Uani d . 1 . .
    H H12 0.7945 0.3664 0.4495 0.071 Uiso calc R 1 . .
    C C13 0.6052(4) 0.39592(12) 0.38618(19) 0.0643(9) Uani d . 1 . .
    H H13 0.6457 0.4223 0.3626 0.077 Uiso calc R 1 . .
    C C14 0.4564(4) 0.39146(12) 0.3680(2) 0.0650(9) Uani d . 1 . .
    H H14 0.3989 0.4148 0.3326 0.078 Uiso calc R 1 . .
    C C15 0.3923(3) 0.35281(12) 0.40159(19) 0.0594(8) Uani d . 1 . .
    H H15 0.2922 0.3498 0.3902 0.071 Uiso calc R 1 . .
    C C16 0.4812(3) 0.31902(11) 0.45229(17) 0.0475(7) Uani d . 1 . .
    C C17 0.7243(3) 0.23028(13) 0.71045(18) 0.0564(8) Uani d . 1 . .
    H H17A 0.6663 0.2620 0.6968 0.068 Uiso calc R 1 . .
    H H17B 0.6743 0.2069 0.7376 0.068 Uiso calc R 1 . .
    C C18 0.8664(3) 0.24460(12) 0.76340(18) 0.0558(8) Uani d . 1 . .
    H H18A 0.8508 0.2620 0.8089 0.067 Uiso calc R 1 . .
    H H18B 0.9208 0.2126 0.7808 0.067 Uiso calc R 1 . .
    C C19 0.8988(3) 0.33411(11) 0.72146(19) 0.0562(8) Uani d . 1 . .
    H H19A 0.9211 0.3500 0.7728 0.067 Uiso calc R 1 . .
    H H19B 0.7945 0.3343 0.7000 0.067 Uiso calc R 1 . .
    C C20 0.9683(3) 0.36492(11) 0.67018(17) 0.0490(7) Uani d . 1 . .
    C C21 1.0657(3) 0.38720(11) 0.57887(18) 0.0492(7) Uani d . 1 . .
    C C22 1.1232(4) 0.39029(12) 0.5158(2) 0.0658(9) Uani d . 1 . .
    H H22 1.1240 0.3608 0.4848 0.079 Uiso calc R 1 . .
    C C23 1.1795(4) 0.43753(13) 0.4995(2) 0.0844(12) Uani d . 1 . .
    H H23 1.2177 0.4404 0.4569 0.101 Uiso calc R 1 . .
    C C24 1.1788(5) 0.48114(14) 0.5472(3) 0.0960(14) Uani d . 1 . .
    H H24 1.2177 0.5127 0.5355 0.115 Uiso calc R 1 . .
    C C25 1.1242(5) 0.47959(14) 0.6094(3) 0.0881(12) Uani d . 1 . .
    H H25 1.1257 0.5091 0.6406 0.106 Uiso calc R 1 . .
    C C26 1.0661(3) 0.43219(11) 0.6248(2) 0.0599(8) Uani d . 1 . .
    C C27 1.1042(3) 0.27818(12) 0.77325(17) 0.0532(8) Uani d . 1 . .
    H H27A 1.1090 0.2774 0.8282 0.064 Uiso calc R 1 . .
    H H27B 1.1536 0.3097 0.7632 0.064 Uiso calc R 1 . .
    C C28 1.1768(3) 0.23033(11) 0.75227(16) 0.0471(7) Uani d . 1 . .
    C C29 1.2351(3) 0.16532(11) 0.68917(17) 0.0499(7) Uani d . 1 . .
    C C30 1.2468(4) 0.12775(13) 0.6351(2) 0.0702(10) Uani d . 1 . .
    H H30 1.1819 0.1267 0.5859 0.084 Uiso calc R 1 . .
    C C31 1.3574(4) 0.09212(15) 0.6566(2) 0.0813(11) Uani d . 1 . .
    H H31 1.3682 0.0666 0.6212 0.098 Uiso calc R 1 . .
    C C32 1.4533(4) 0.09323(14) 0.7297(2) 0.0750(10) Uani d . 1 . .
    H H32 1.5260 0.0679 0.7428 0.090 Uiso calc R 1 . .
    C C33 1.4440(4) 0.13041(14) 0.7828(2) 0.0664(9) Uani d . 1 . .
    H H33 1.5094 0.1314 0.8319 0.080 Uiso calc R 1 . .
    C C34 1.3342(3) 0.16646(11) 0.76108(17) 0.0494(7) Uani d . 1 . .
    C C35 0.3284(6) 0.1315(2) 0.4261(3) 0.1300(19) Uani d . 1 . .
    H H35A 0.3148 0.1053 0.4623 0.195 Uiso calc R 1 . .
    H H35B 0.2691 0.1232 0.3750 0.195 Uiso calc R 1 . .
    H H35C 0.3015 0.1655 0.4415 0.195 Uiso calc R 1 . .
    C C36 0.4021(5) 0.3258(2) 0.6834(4) 0.136(2) Uani d . 1 . .
    H H36A 0.3823 0.3240 0.7334 0.204 Uiso calc R 1 . .
    H H36B 0.3868 0.2917 0.6591 0.204 Uiso calc R 1 . .
    H H36C 0.3385 0.3510 0.6513 0.204 Uiso calc R 1 . .
    C C37 0.6019(7) 0.4540(3) 0.5955(4) 0.147(2) Uani d . 1 . .
    H H37A 0.5568 0.4879 0.5834 0.220 Uiso calc R 1 . .
    H H37B 0.5512 0.4285 0.5584 0.220 Uiso calc R 1 . .
    H H37C 0.7008 0.4561 0.5936 0.220 Uiso calc R 1 . .
    N N1 0.7361(2) 0.20398(9) 0.63783(14) 0.0480(6) Uani d . 1 . .
    N N2 0.9530(2) 0.27953(9) 0.72732(13) 0.0463(6) Uani d . 1 . .
    N N3 0.8747(3) 0.15622(9) 0.53404(14) 0.0510(6) Uani d . 1 . .
    N N4 0.7990(4) 0.07761(10) 0.55867(19) 0.0832(9) Uani d . 1 . .
    H H4A 0.7653 0.0530 0.5821 0.100 Uiso calc R 1 . .
    N N5 0.6927(2) 0.28340(9) 0.52322(14) 0.0488(6) Uani d . 1 . .
    N N6 0.4545(2) 0.27564(10) 0.49387(15) 0.0530(6) Uani d . 1 . .
    H H6A 0.3708 0.2635 0.4938 0.064 Uiso calc R 1 . .
    N N7 1.0047(2) 0.34531(9) 0.60981(14) 0.0480(6) Uani d . 1 . .
    N N8 1.0045(3) 0.41587(10) 0.68268(16) 0.0637(7) Uani d . 1 . .
    H H8 0.9917 0.4350 0.7201 0.076 Uiso calc R 1 . .
    N N9 1.1344(2) 0.20637(9) 0.68459(13) 0.0507(6) Uani d . 1 . .
    N N10 1.2934(3) 0.20879(10) 0.79974(14) 0.0539(6) Uani d . 1 . .
    H H10 1.3361 0.2192 0.8461 0.065 Uiso calc R 1 . .
    N N11 1.0825(3) 0.25741(8) 0.45680(15) 0.0452(6) Uani d . 1 . .
    O O1 0.9506(2) 0.26521(8) 0.45075(11) 0.0521(5) Uani d . 1 . .
    O O2 1.1601(2) 0.24507(8) 0.52220(12) 0.0590(6) Uani d . 1 . .
    O O3 1.1313(2) 0.26311(10) 0.40031(13) 0.0689(6) Uani d . 1 . .
    N N12 0.8396(12) 0.4913(3) 0.8304(5) 0.109(5) Uani d PD 0.77 A 1
    O O4 0.9043(11) 0.4561(3) 0.8003(5) 0.205(5) Uani d PD 0.77 A 1
    O O5 0.7299(9) 0.5142(3) 0.7906(5) 0.155(4) Uani d PD 0.77 A 1
    O O6 0.8972(10) 0.5031(4) 0.9014(5) 0.142(4) Uani d PD 0.77 A 1
    O O7 0.4716(5) 0.13242(19) 0.4254(3) 0.1470(14) Uani d . 1 . .
    H H7A 0.4895 0.1063 0.4025 0.220 Uiso calc R 1 . .
    O O8 0.5364(4) 0.34029(15) 0.6924(4) 0.177(2) Uani d . 1 . .
    H H8A 0.5386 0.3713 0.6795 0.265 Uiso calc R 1 . .
    O O9 0.5977(8) 0.4396(2) 0.6665(3) 0.208(2) Uani d . 1 . .
    H H9 0.6531 0.4582 0.6988 0.312 Uiso calc R 1 . .
    O O5' 0.7826(15) 0.5023(8) 0.7646(13) 0.128(10) Uani d PD 0.23 B 2
    O O6' 0.9780(19) 0.4577(8) 0.8264(11) 0.101(6) Uani d PD 0.23 B 2
    N N12' 0.877(2) 0.4910(9) 0.8299(11) 0.13(2) Uani d PD 0.23 B 2
    O O4' 0.834(3) 0.4922(11) 0.8925(13) 0.118(9) Uani d PD 0.23 B 2
loop_
    _atom_site_aniso_label
    _atom_site_aniso_U_11
    _atom_site_aniso_U_22
    _atom_site_aniso_U_33
    _atom_site_aniso_U_12
    _atom_site_aniso_U_13
    _atom_site_aniso_U_23
    Ca1 0.0386(3) 0.0402(3) 0.0392(3) -0.0034(2) 0.0104(2) 0.0009(2)
    C1 0.065(2) 0.0470(17) 0.065(2) -0.0038(14) 0.0252(16) 0.0093(15)
    C2 0.0602(19) 0.0429(16) 0.0598(19) -0.0062(14) 0.0177(16) 0.0041(14)
    C3 0.069(2) 0.0490(18) 0.059(2) -0.0120(15) 0.0190(17) -0.0078(15)
    C4 0.102(3) 0.065(2) 0.072(2) -0.0244(19) 0.038(2) -0.0197(18)
    C5 0.152(4) 0.090(3) 0.092(3) -0.031(3) 0.064(3) -0.033(3)
    C6 0.223(6) 0.078(3) 0.131(4) -0.047(4) 0.092(5) -0.048(3)
    C7 0.236(7) 0.066(3) 0.147(5) -0.056(3) 0.113(5) -0.039(3)
    C8 0.120(3) 0.049(2) 0.085(3) -0.0203(19) 0.050(2) -0.0139(18)
    C9 0.0488(18) 0.0552(18) 0.070(2) -0.0111(14) 0.0204(16) 0.0041(16)
    C10 0.0356(15) 0.0493(17) 0.0527(17) -0.0026(13) 0.0117(13) -0.0022(13)
    C11 0.0450(17) 0.0437(16) 0.0505(17) 0.0017(12) 0.0150(13) -0.0027(13)
    C12 0.0568(19) 0.0535(18) 0.071(2) -0.0020(15) 0.0220(17) 0.0052(16)
    C13 0.078(2) 0.0466(18) 0.068(2) -0.0015(16) 0.0188(19) 0.0037(15)
    C14 0.074(2) 0.0493(19) 0.065(2) 0.0160(17) 0.0062(18) -0.0016(16)
    C15 0.0529(18) 0.0546(19) 0.066(2) 0.0103(15) 0.0071(16) -0.0084(16)
    C16 0.0443(17) 0.0490(17) 0.0481(17) 0.0025(13) 0.0107(14) -0.0079(13)
    C17 0.060(2) 0.0584(18) 0.060(2) -0.0037(15) 0.0324(17) 0.0069(15)
    C18 0.071(2) 0.0562(18) 0.0481(17) -0.0032(15) 0.0288(16) 0.0014(14)
    C19 0.064(2) 0.0507(18) 0.062(2) 0.0030(14) 0.0301(16) -0.0033(14)
    C20 0.0485(17) 0.0427(16) 0.0580(19) 0.0012(13) 0.0182(15) -0.0043(14)
    C21 0.0526(18) 0.0419(16) 0.0576(19) -0.0071(13) 0.0222(15) -0.0049(13)
    C22 0.085(2) 0.0462(18) 0.076(2) -0.0164(16) 0.038(2) -0.0129(16)
    C23 0.118(3) 0.056(2) 0.102(3) -0.025(2) 0.067(3) -0.010(2)
    C24 0.137(4) 0.052(2) 0.124(4) -0.034(2) 0.078(3) -0.014(2)
    C25 0.126(3) 0.046(2) 0.109(3) -0.021(2) 0.061(3) -0.021(2)
    C26 0.071(2) 0.0416(17) 0.076(2) -0.0046(14) 0.0355(18) -0.0061(15)
    C27 0.0584(19) 0.0545(18) 0.0450(17) -0.0018(14) 0.0113(15) -0.0084(14)
    C28 0.0476(17) 0.0537(16) 0.0385(16) -0.0039(13) 0.0089(14) -0.0003(13)
    C29 0.0502(17) 0.0471(16) 0.0515(18) 0.0021(13) 0.0122(14) 0.0004(13)
    C30 0.067(2) 0.067(2) 0.068(2) 0.0117(17) 0.0033(18) -0.0148(18)
    C31 0.084(3) 0.062(2) 0.098(3) 0.0080(19) 0.024(2) -0.019(2)
    C32 0.061(2) 0.064(2) 0.096(3) 0.0147(17) 0.015(2) 0.004(2)
    C33 0.059(2) 0.069(2) 0.066(2) 0.0101(17) 0.0093(17) 0.0084(18)
    C34 0.0456(17) 0.0530(17) 0.0482(17) -0.0010(14) 0.0102(14) 0.0057(14)
    C35 0.120(5) 0.140(5) 0.141(5) -0.007(4) 0.054(4) -0.030(4)
    C36 0.079(3) 0.154(5) 0.186(6) -0.009(3) 0.054(4) -0.033(4)
    C37 0.193(6) 0.135(5) 0.122(5) -0.006(4) 0.059(5) 0.003(4)
    N1 0.0480(14) 0.0466(14) 0.0518(14) -0.0044(10) 0.0176(12) 0.0054(11)
    N2 0.0498(14) 0.0475(14) 0.0441(14) 0.0013(11) 0.0172(11) 0.0011(10)
    N3 0.0591(15) 0.0444(13) 0.0510(15) -0.0113(11) 0.0176(12) -0.0040(11)
    N4 0.126(3) 0.0428(16) 0.097(2) -0.0225(16) 0.057(2) 0.0000(15)
    N5 0.0382(13) 0.0489(14) 0.0597(15) -0.0036(10) 0.0138(12) 0.0055(11)
    N6 0.0340(13) 0.0583(15) 0.0665(17) -0.0058(11) 0.0134(12) -0.0002(13)
    N7 0.0517(14) 0.0411(13) 0.0555(15) -0.0048(11) 0.0219(12) -0.0065(11)
    N8 0.0808(19) 0.0448(14) 0.0768(19) -0.0018(13) 0.0407(16) -0.0149(13)
    N9 0.0536(15) 0.0523(14) 0.0424(14) 0.0042(11) 0.0063(11) -0.0014(11)
    N10 0.0521(15) 0.0625(16) 0.0404(14) 0.0001(12) 0.0009(12) -0.0049(12)
    N11 0.0423(14) 0.0449(13) 0.0499(15) -0.0071(10) 0.0152(12) 0.0003(11)
    O1 0.0349(11) 0.0757(14) 0.0457(12) -0.0008(9) 0.0107(9) 0.0087(10)
    O2 0.0432(11) 0.0752(15) 0.0525(13) 0.0030(10) 0.0025(10) 0.0073(11)
    O3 0.0608(14) 0.0940(17) 0.0617(15) -0.0026(12) 0.0334(12) 0.0064(12)
    N12 0.169(9) 0.063(6) 0.134(12) -0.034(5) 0.107(10) -0.030(6)
    O4 0.319(12) 0.123(6) 0.252(11) 0.008(7) 0.214(10) -0.065(6)
    O5 0.243(10) 0.101(4) 0.126(5) -0.001(5) 0.058(6) -0.003(4)
    O6 0.150(7) 0.116(6) 0.179(8) -0.010(5) 0.077(6) -0.051(5)
    O7 0.128(3) 0.170(4) 0.132(3) -0.008(3) 0.018(2) -0.053(3)
    O8 0.096(3) 0.113(3) 0.342(7) 0.029(2) 0.096(3) 0.051(4)
    O9 0.299(7) 0.161(4) 0.176(5) -0.108(4) 0.086(5) -0.012(4)
    O5' 0.037(7) 0.111(15) 0.19(2) -0.029(8) -0.048(11) 0.074(15)
    O6' 0.157(16) 0.079(11) 0.068(8) -0.031(10) 0.031(10) 0.001(7)
    N12' 0.14(3) 0.12(3) 0.14(4) -0.03(2) 0.05(3) 0.00(3)
    O4' 0.13(2) 0.090(15) 0.130(18) 0.016(14) 0.034(12) -0.066(12)
_geom_special_details
;
All e.s.d.'s (except the e.s.d. in the dihedral angle between two l.s. planes)
are estimated using the full covariance matrix. The cell e.s.d.'s are taken
into account individually in the estimation of e.s.d.'s in distances, angles
and torsion angles; correlations between e.s.d.'s in cell parameters are only
used when they are defined by crystal symmetry. An approximate (isotropic)
treatment of cell e.s.d.'s is used for estimating e.s.d.'s involving l.s.
planes.
;
loop_
    _geom_bond_atom_site_label_1
    _geom_bond_atom_site_label_2
    _geom_bond_site_symmetry_2
    _geom_bond_distance
    _geom_bond_publ_flag
    Ca1 O1 . 2.440(2) y
    Ca1 N9 . 2.470(2) y
    Ca1 N5 . 2.477(2) y
    Ca1 N3 . 2.521(2) y
    Ca1 N7 . 2.543(2) y
    Ca1 O2 . 2.641(2) y
    Ca1 N1 . 2.647(2) y
    Ca1 N2 . 2.649(2) y
    C1 N1 . 1.474(4) ?
    C1 C2 . 1.484(4) ?
    C1 H1A . 0.97 ?
    C1 H1B . 0.97 ?
    C2 N3 . 1.328(4) ?
    C2 N4 . 1.331(4) ?
    C3 N3 . 1.387(4) ?
    C3 C8 . 1.389(4) ?
    C3 C4 . 1.394(5) ?
    C4 C5 . 1.380(5) ?
    C4 H4 . 0.93 ?
    C5 C6 . 1.394(6) ?
    C5 H5 . 0.93 ?
    C6 C7 . 1.348(6) ?
    C6 H6 . 0.93 ?
    C7 C8 . 1.385(5) ?
    C7 H7 . 0.93 ?
    C8 N4 . 1.375(4) ?
    C9 N1 . 1.462(4) ?
    C9 C10 . 1.488(4) ?
    C9 H9A . 0.97 ?
    C9 H9B . 0.97 ?
    C10 N5 . 1.324(3) ?
    C10 N6 . 1.334(3) ?
    C11 C16 . 1.386(4) ?
    C11 N5 . 1.391(3) ?
    C11 C12 . 1.395(4) ?
    C12 C13 . 1.362(4) ?
    C12 H12 . 0.93 ?
    C13 C14 . 1.381(4) ?
    C13 H13 . 0.93 ?
    C14 C15 . 1.377(5) ?
    C14 H14 . 0.93 ?
    C15 C16 . 1.366(4) ?
    C15 H15 . 0.93 ?
    C16 N6 . 1.388(4) ?
    C17 C18 . 1.480(4) ?
    C17 N1 . 1.488(4) ?
    C17 H17A . 0.97 ?
    C17 H17B . 0.97 ?
    C18 N2 . 1.476(4) ?
    C18 H18A . 0.97 ?
    C18 H18B . 0.97 ?
    C19 N2 . 1.472(4) ?
    C19 C20 . 1.490(4) ?
    C19 H19A . 0.97 ?
    C19 H19B . 0.97 ?
    C20 N7 . 1.316(3) ?
    C20 N8 . 1.340(4) ?
    C21 C22 . 1.382(4) ?
    C21 N7 . 1.396(4) ?
    C21 C26 . 1.404(4) ?
    C22 C23 . 1.377(4) ?
    C22 H22 . 0.93 ?
    C23 C24 . 1.396(5) ?
    C23 H23 . 0.93 ?
    C24 C25 . 1.349(5) ?
    C24 H24 . 0.93 ?
    C25 C26 . 1.383(5) ?
    C25 H25 . 0.93 ?
    C26 N8 . 1.384(4) ?
    C27 N2 . 1.462(3) ?
    C27 C28 . 1.496(4) ?
    C27 H27A . 0.97 ?
    C27 H27B . 0.97 ?
    C28 N9 . 1.315(3) ?
    C28 N10 . 1.326(3) ?
    C29 C34 . 1.376(4) ?
    C29 C30 . 1.382(4) ?
    C29 N9 . 1.407(3) ?
    C30 C31 . 1.368(5) ?
    C30 H30 . 0.93 ?
    C31 C32 . 1.379(5) ?
    C31 H31 . 0.93 ?
    C32 C33 . 1.357(5) ?
    C32 H32 . 0.93 ?
    C33 C34 . 1.370(4) ?
    C33 H33 . 0.93 ?
    C34 N10 . 1.388(4) ?
    C35 O7 . 1.377(6) ?
    C35 H35A . 0.96 ?
    C35 H35B . 0.96 ?
    C35 H35C . 0.96 ?
    C36 O8 . 1.308(5) ?
    C36 H36A . 0.96 ?
    C36 H36B . 0.96 ?
    C36 H36C . 0.96 ?
    C37 O9 . 1.328(6) ?
    C37 H37A . 0.96 ?
    C37 H37B . 0.96 ?
    C37 H37C . 0.96 ?
    N4 H4A . 0.86 ?
    N6 H6A . 0.86 ?
    N8 H8 . 0.86 ?
    N10 H10 . 0.86 ?
    N11 O3 . 1.229(3) ?
    N11 O2 . 1.244(3) ?
    N11 O1 . 1.257(3) ?
    N12 O5 . 1.245(8) ?
    N12 O6 . 1.275(7) ?
    N12 O4 . 1.283(8) ?
    O7 H7A . 0.82 ?
    O8 H8A . 0.82 ?
    O9 H9 . 0.82 ?
    O5' N12' . 1.301(10) ?
    O6' N12' . 1.297(10) ?
    N12' O4' . 1.292(10) ?
loop_
    _geom_angle_atom_site_label_1
    _geom_angle_atom_site_label_2
    _geom_angle_atom_site_label_3
    _geom_angle_site_symmetry_1
    _geom_angle_site_symmetry_3
    _geom_angle
    _geom_angle_publ_flag
    O1 Ca1 N9 . . 123.93(8) ?
    O1 Ca1 N5 . . 78.72(7) ?
    N9 Ca1 N5 . . 156.91(8) ?
    O1 Ca1 N3 . . 83.69(8) ?
    N9 Ca1 N3 . . 85.31(8) ?
    N5 Ca1 N3 . . 93.72(8) ?
    O1 Ca1 N7 . . 86.46(8) ?
    N9 Ca1 N7 . . 100.42(8) ?
    N5 Ca1 N7 . . 84.15(8) ?
    N3 Ca1 N7 . . 170.14(8) ?
    O1 Ca1 O2 . . 49.45(6) ?
    N9 Ca1 O2 . . 75.46(7) ?
    N5 Ca1 O2 . . 127.61(7) ?
    N3 Ca1 O2 . . 88.27(7) ?
    N7 Ca1 O2 . . 85.46(7) ?
    O1 Ca1 N1 . . 131.28(7) ?
    N9 Ca1 N1 . . 92.11(8) ?
    N5 Ca1 N1 . . 66.68(7) ?
    N3 Ca1 N1 . . 66.25(8) ?
    N7 Ca1 N1 . . 121.07(8) ?
    O2 Ca1 N1 . . 152.71(7) ?
    O1 Ca1 N2 . . 152.31(7) ?
    N9 Ca1 N2 . . 65.84(7) ?
    N5 Ca1 N2 . . 96.39(8) ?
    N3 Ca1 N2 . . 123.96(8) ?
    N7 Ca1 N2 . . 65.88(7) ?
    O2 Ca1 N2 . . 124.98(7) ?
    N1 Ca1 N2 . . 67.97(7) ?
    N1 C1 C2 . . 109.5(2) ?
    N1 C1 H1A . . 109.8 ?
    C2 C1 H1A . . 109.8 ?
    N1 C1 H1B . . 109.8 ?
    C2 C1 H1B . . 109.8 ?
    H1A C1 H1B . . 108.2 ?
    N3 C2 N4 . . 112.1(3) ?
    N3 C2 C1 . . 124.4(3) ?
    N4 C2 C1 . . 123.5(3) ?
    N3 C3 C8 . . 109.3(3) ?
    N3 C3 C4 . . 131.7(3) ?
    C8 C3 C4 . . 119.0(3) ?
    C5 C4 C3 . . 118.6(4) ?
    C5 C4 H4 . . 120.7 ?
    C3 C4 H4 . . 120.7 ?
    C4 C5 C6 . . 120.5(4) ?
    C4 C5 H5 . . 119.8 ?
    C6 C5 H5 . . 119.8 ?
    C7 C6 C5 . . 122.0(4) ?
    C7 C6 H6 . . 119.0 ?
    C5 C6 H6 . . 119.0 ?
    C6 C7 C8 . . 117.6(4) ?
    C6 C7 H7 . . 121.2 ?
    C8 C7 H7 . . 121.2 ?
    N4 C8 C7 . . 132.5(4) ?
    N4 C8 C3 . . 105.1(3) ?
    C7 C8 C3 . . 122.4(4) ?
    N1 C9 C10 . . 110.9(2) ?
    N1 C9 H9A . . 109.5 ?
    C10 C9 H9A . . 109.5 ?
    N1 C9 H9B . . 109.5 ?
    C10 C9 H9B . . 109.5 ?
    H9A C9 H9B . . 108.1 ?
    N5 C10 N6 . . 112.7(3) ?
    N5 C10 C9 . . 124.1(2) ?
    N6 C10 C9 . . 123.0(2) ?
    C16 C11 N5 . . 109.7(2) ?
    C16 C11 C12 . . 119.7(3) ?
    N5 C11 C12 . . 130.6(3) ?
    C13 C12 C11 . . 117.7(3) ?
    C13 C12 H12 . . 121.2 ?
    C11 C12 H12 . . 121.2 ?
    C12 C13 C14 . . 122.1(3) ?
    C12 C13 H13 . . 119.0 ?
    C14 C13 H13 . . 119.0 ?
    C15 C14 C13 . . 120.7(3) ?
    C15 C14 H14 . . 119.7 ?
    C13 C14 H14 . . 119.7 ?
    C16 C15 C14 . . 117.5(3) ?
    C16 C15 H15 . . 121.2 ?
    C14 C15 H15 . . 121.2 ?
    C15 C16 C11 . . 122.3(3) ?
    C15 C16 N6 . . 132.8(3) ?
    C11 C16 N6 . . 104.9(2) ?
    C18 C17 N1 . . 113.1(2) ?
    C18 C17 H17A . . 109.0 ?
    N1 C17 H17A . . 109.0 ?
    C18 C17 H17B . . 109.0 ?
    N1 C17 H17B . . 109.0 ?
    H17A C17 H17B . . 107.8 ?
    N2 C18 C17 . . 113.5(2) ?
    N2 C18 H18A . . 108.9 ?
    C17 C18 H18A . . 108.9 ?
    N2 C18 H18B . . 108.9 ?
    C17 C18 H18B . . 108.9 ?
    H18A C18 H18B . . 107.7 ?
    N2 C19 C20 . . 109.2(2) ?
    N2 C19 H19A . . 109.8 ?
    C20 C19 H19A . . 109.8 ?
    N2 C19 H19B . . 109.8 ?
    C20 C19 H19B . . 109.8 ?
    H19A C19 H19B . . 108.3 ?
    N7 C20 N8 . . 112.7(3) ?
    N7 C20 C19 . . 124.4(3) ?
    N8 C20 C19 . . 122.8(3) ?
    C22 C21 N7 . . 131.8(3) ?
    C22 C21 C26 . . 119.4(3) ?
    N7 C21 C26 . . 108.8(3) ?
    C23 C22 C21 . . 119.1(3) ?
    C23 C22 H22 . . 120.4 ?
    C21 C22 H22 . . 120.4 ?
    C22 C23 C24 . . 119.6(3) ?
    C22 C23 H23 . . 120.2 ?
    C24 C23 H23 . . 120.2 ?
    C25 C24 C23 . . 123.0(3) ?
    C25 C24 H24 . . 118.5 ?
    C23 C24 H24 . . 118.5 ?
    C24 C25 C26 . . 117.1(3) ?
    C24 C25 H25 . . 121.4 ?
    C26 C25 H25 . . 121.4 ?
    C25 C26 N8 . . 133.2(3) ?
    C25 C26 C21 . . 121.8(3) ?
    N8 C26 C21 . . 105.0(2) ?
    N2 C27 C28 . . 109.7(2) ?
    N2 C27 H27A . . 109.7 ?
    C28 C27 H27A . . 109.7 ?
    N2 C27 H27B . . 109.7 ?
    C28 C27 H27B . . 109.7 ?
    H27A C27 H27B . . 108.2 ?
    N9 C28 N10 . . 113.3(3) ?
    N9 C28 C27 . . 123.7(2) ?
    N10 C28 C27 . . 123.0(2) ?
    C34 C29 C30 . . 120.0(3) ?
    C34 C29 N9 . . 109.3(3) ?
    C30 C29 N9 . . 130.7(3) ?
    C31 C30 C29 . . 117.5(3) ?
    C31 C30 H30 . . 121.2 ?
    C29 C30 H30 . . 121.2 ?
    C30 C31 C32 . . 121.5(3) ?
    C30 C31 H31 . . 119.3 ?
    C32 C31 H31 . . 119.3 ?
    C33 C32 C31 . . 121.5(3) ?
    C33 C32 H32 . . 119.2 ?
    C31 C32 H32 . . 119.2 ?
    C32 C33 C34 . . 117.1(3) ?
    C32 C33 H33 . . 121.4 ?
    C34 C33 H33 . . 121.4 ?
    C33 C34 C29 . . 122.4(3) ?
    C33 C34 N10 . . 132.3(3) ?
    C29 C34 N10 . . 105.3(2) ?
    O7 C35 H35A . . 109.5 ?
    O7 C35 H35B . . 109.5 ?
    H35A C35 H35B . . 109.5 ?
    O7 C35 H35C . . 109.5 ?
    H35A C35 H35C . . 109.5 ?
    H35B C35 H35C . . 109.5 ?
    O8 C36 H36A . . 109.5 ?
    O8 C36 H36B . . 109.5 ?
    H36A C36 H36B . . 109.5 ?
    O8 C36 H36C . . 109.5 ?
    H36A C36 H36C . . 109.5 ?
    H36B C36 H36C . . 109.5 ?
    O9 C37 H37A . . 109.5 ?
    O9 C37 H37B . . 109.5 ?
    H37A C37 H37B . . 109.5 ?
    O9 C37 H37C . . 109.5 ?
    H37A C37 H37C . . 109.5 ?
    H37B C37 H37C . . 109.5 ?
    C9 N1 C1 . . 110.0(2) ?
    C9 N1 C17 . . 109.4(2) ?
    C1 N1 C17 . . 111.9(2) ?
    C9 N1 Ca1 . . 110.18(16) ?
    C1 N1 Ca1 . . 104.11(17) ?
    C17 N1 Ca1 . . 111.23(16) ?
    C27 N2 C19 . . 109.9(2) ?
    C27 N2 C18 . . 109.4(2) ?
    C19 N2 C18 . . 111.4(2) ?
    C27 N2 Ca1 . . 108.73(16) ?
    C19 N2 Ca1 . . 106.49(17) ?
    C18 N2 Ca1 . . 110.85(17) ?
    C2 N3 C3 . . 105.2(2) ?
    C2 N3 Ca1 . . 112.57(19) ?
    C3 N3 Ca1 . . 141.8(2) ?
    C2 N4 C8 . . 108.3(3) ?
    C2 N4 H4A . . 125.8 ?
    C8 N4 H4A . . 125.8 ?
    C10 N5 C11 . . 104.9(2) ?
    C10 N5 Ca1 . . 117.35(18) ?
    C11 N5 Ca1 . . 137.37(18) ?
    C10 N6 C16 . . 107.8(2) ?
    C10 N6 H6A . . 126.1 ?
    C16 N6 H6A . . 126.1 ?
    C20 N7 C21 . . 105.6(2) ?
    C20 N7 Ca1 . . 114.01(18) ?
    C21 N7 Ca1 . . 140.40(19) ?
    C20 N8 C26 . . 107.9(2) ?
    C20 N8 H8 . . 126.0 ?
    C26 N8 H8 . . 126.0 ?
    C28 N9 C29 . . 104.5(2) ?
    C28 N9 Ca1 . . 117.15(19) ?
    C29 N9 Ca1 . . 137.61(18) ?
    C28 N10 C34 . . 107.7(2) ?
    C28 N10 H10 . . 126.2 ?
    C34 N10 H10 . . 126.2 ?
    O3 N11 O2 . . 122.4(2) ?
    O3 N11 O1 . . 120.5(2) ?
    O2 N11 O1 . . 117.1(2) ?
    N11 O1 Ca1 . . 101.47(15) ?
    N11 O2 Ca1 . . 92.01(15) ?
    O5 N12 O6 . . 122.0(7) ?
    O5 N12 O4 . . 121.1(7) ?
    O6 N12 O4 . . 116.8(8) ?
    C35 O7 H7A . . 109.5 ?
    C36 O8 H8A . . 109.5 ?
    C37 O9 H9 . . 109.5 ?
    O4' N12' O6' . . 118.1(10) ?
    O4' N12' O5' . . 117.4(10) ?
    O6' N12' O5' . . 116.7(9) ?
loop_
    _geom_torsion_atom_site_label_1
    _geom_torsion_atom_site_label_2
    _geom_torsion_atom_site_label_3
    _geom_torsion_atom_site_label_4
    _geom_torsion_site_symmetry_1
    _geom_torsion_site_symmetry_2
    _geom_torsion_site_symmetry_3
    _geom_torsion_site_symmetry_4
    _geom_torsion
    _geom_torsion_publ_flag
    N1 C1 C2 N3 . . . . 32.3(4) ?
    N1 C1 C2 N4 . . . . -146.5(3) ?
    N3 C3 C4 C5 . . . . -179.8(4) ?
    C8 C3 C4 C5 . . . . -1.5(6) ?
    C3 C4 C5 C6 . . . . 1.4(7) ?
    C4 C5 C6 C7 . . . . -0.6(9) ?
    C5 C6 C7 C8 . . . . -0.1(10) ?
    C6 C7 C8 N4 . . . . -179.7(5) ?
    C6 C7 C8 C3 . . . . 0.1(9) ?
    N3 C3 C8 N4 . . . . -0.8(4) ?
    C4 C3 C8 N4 . . . . -179.4(3) ?
    N3 C3 C8 C7 . . . . 179.4(4) ?
    C4 C3 C8 C7 . . . . 0.7(7) ?
    N1 C9 C10 N5 . . . . 26.2(4) ?
    N1 C9 C10 N6 . . . . -159.9(3) ?
    C16 C11 C12 C13 . . . . 0.6(4) ?
    N5 C11 C12 C13 . . . . 177.2(3) ?
    C11 C12 C13 C14 . . . . 0.2(5) ?
    C12 C13 C14 C15 . . . . -0.1(5) ?
    C13 C14 C15 C16 . . . . -0.9(5) ?
    C14 C15 C16 C11 . . . . 1.8(4) ?
    C14 C15 C16 N6 . . . . -177.8(3) ?
    N5 C11 C16 C15 . . . . -178.9(3) ?
    C12 C11 C16 C15 . . . . -1.7(4) ?
    N5 C11 C16 N6 . . . . 0.7(3) ?
    C12 C11 C16 N6 . . . . 178.0(3) ?
    N1 C17 C18 N2 . . . . 57.6(3) ?
    N2 C19 C20 N7 . . . . 33.5(4) ?
    N2 C19 C20 N8 . . . . -144.3(3) ?
    N7 C21 C22 C23 . . . . -178.7(3) ?
    C26 C21 C22 C23 . . . . -0.1(5) ?
    C21 C22 C23 C24 . . . . 0.7(6) ?
    C22 C23 C24 C25 . . . . -0.4(7) ?
    C23 C24 C25 C26 . . . . -0.5(7) ?
    C24 C25 C26 N8 . . . . 178.7(4) ?
    C24 C25 C26 C21 . . . . 1.1(6) ?
    C22 C21 C26 C25 . . . . -0.8(5) ?
    N7 C21 C26 C25 . . . . 178.1(3) ?
    C22 C21 C26 N8 . . . . -179.0(3) ?
    N7 C21 C26 N8 . . . . 0.0(3) ?
    N2 C27 C28 N9 . . . . 25.6(4) ?
    N2 C27 C28 N10 . . . . -156.4(3) ?
    C34 C29 C30 C31 . . . . 1.1(5) ?
    N9 C29 C30 C31 . . . . -179.7(3) ?
    C29 C30 C31 C32 . . . . 0.5(6) ?
    C30 C31 C32 C33 . . . . -1.5(6) ?
    C31 C32 C33 C34 . . . . 0.7(6) ?
    C32 C33 C34 C29 . . . . 0.9(5) ?
    C32 C33 C34 N10 . . . . 179.9(3) ?
    C30 C29 C34 C33 . . . . -1.9(5) ?
    N9 C29 C34 C33 . . . . 178.8(3) ?
    C30 C29 C34 N10 . . . . 178.9(3) ?
    N9 C29 C34 N10 . . . . -0.5(3) ?
    C10 C9 N1 C1 . . . . -149.5(3) ?
    C10 C9 N1 C17 . . . . 87.3(3) ?
    C10 C9 N1 Ca1 . . . . -35.3(3) ?
    C2 C1 N1 C9 . . . . 68.8(3) ?
    C2 C1 N1 C17 . . . . -169.4(2) ?
    C2 C1 N1 Ca1 . . . . -49.2(3) ?
    C18 C17 N1 C9 . . . . -162.2(2) ?
    C18 C17 N1 C1 . . . . 75.7(3) ?
    C18 C17 N1 Ca1 . . . . -40.2(3) ?
    O1 Ca1 N1 C9 . . . . -22.1(2) ?
    N9 Ca1 N1 C9 . . . . -162.98(19) ?
    N5 Ca1 N1 C9 . . . . 26.43(18) ?
    N3 Ca1 N1 C9 . . . . -79.05(19) ?
    N7 Ca1 N1 C9 . . . . 93.51(19) ?
    O2 Ca1 N1 C9 . . . . -101.5(2) ?
    N2 Ca1 N1 C9 . . . . 134.2(2) ?
    O1 Ca1 N1 C1 . . . . 95.72(18) ?
    N9 Ca1 N1 C1 . . . . -45.13(18) ?
    N5 Ca1 N1 C1 . . . . 144.28(19) ?
    N3 Ca1 N1 C1 . . . . 38.81(17) ?
    N7 Ca1 N1 C1 . . . . -148.63(17) ?
    O2 Ca1 N1 C1 . . . . 16.4(3) ?
    N2 Ca1 N1 C1 . . . . -107.96(18) ?
    O1 Ca1 N1 C17 . . . . -143.63(17) ?
    N9 Ca1 N1 C17 . . . . 75.53(18) ?
    N5 Ca1 N1 C17 . . . . -95.06(19) ?
    N3 Ca1 N1 C17 . . . . 159.5(2) ?
    N7 Ca1 N1 C17 . . . . -28.0(2) ?
    O2 Ca1 N1 C17 . . . . 137.05(19) ?
    N2 Ca1 N1 C17 . . . . 12.70(17) ?
    C28 C27 N2 C19 . . . . -156.1(2) ?
    C28 C27 N2 C18 . . . . 81.3(3) ?
    C28 C27 N2 Ca1 . . . . -39.9(3) ?
    C20 C19 N2 C27 . . . . 70.5(3) ?
    C20 C19 N2 C18 . . . . -168.0(2) ?
    C20 C19 N2 Ca1 . . . . -47.1(3) ?
    C17 C18 N2 C27 . . . . -162.4(2) ?
    C17 C18 N2 C19 . . . . 75.9(3) ?
    C17 C18 N2 Ca1 . . . . -42.5(3) ?
    O1 Ca1 N2 C27 . . . . -85.5(2) ?
    N9 Ca1 N2 C27 . . . . 32.01(17) ?
    N5 Ca1 N2 C27 . . . . -163.35(17) ?
    N3 Ca1 N2 C27 . . . . 97.79(18) ?
    N7 Ca1 N2 C27 . . . . -82.70(17) ?
    O2 Ca1 N2 C27 . . . . -17.5(2) ?
    N1 Ca1 N2 C27 . . . . 135.01(18) ?
    O1 Ca1 N2 C19 . . . . 32.9(2) ?
    N9 Ca1 N2 C19 . . . . 150.38(19) ?
    N5 Ca1 N2 C19 . . . . -44.97(17) ?
    N3 Ca1 N2 C19 . . . . -143.84(17) ?
    N7 Ca1 N2 C19 . . . . 35.67(17) ?
    O2 Ca1 N2 C19 . . . . 100.90(17) ?
    N1 Ca1 N2 C19 . . . . -106.62(18) ?
    O1 Ca1 N2 C18 . . . . 154.23(18) ?
    N9 Ca1 N2 C18 . . . . -88.26(18) ?
    N5 Ca1 N2 C18 . . . . 76.38(18) ?
    N3 Ca1 N2 C18 . . . . -22.5(2) ?
    N7 Ca1 N2 C18 . . . . 157.03(19) ?
    O2 Ca1 N2 C18 . . . . -137.75(17) ?
    N1 Ca1 N2 C18 . . . . 14.73(17) ?
    N4 C2 N3 C3 . . . . 0.1(4) ?
    C1 C2 N3 C3 . . . . -178.8(3) ?
    N4 C2 N3 Ca1 . . . . -174.3(2) ?
    C1 C2 N3 Ca1 . . . . 6.9(4) ?
    C8 C3 N3 C2 . . . . 0.4(4) ?
    C4 C3 N3 C2 . . . . 178.9(4) ?
    C8 C3 N3 Ca1 . . . . 172.0(3) ?
    C4 C3 N3 Ca1 . . . . -9.6(6) ?
    O1 Ca1 N3 C2 . . . . -165.3(2) ?
    N9 Ca1 N3 C2 . . . . 69.7(2) ?
    N5 Ca1 N3 C2 . . . . -87.1(2) ?
    O2 Ca1 N3 C2 . . . . 145.3(2) ?
    N1 Ca1 N3 C2 . . . . -24.65(19) ?
    N2 Ca1 N3 C2 . . . . 13.1(2) ?
    O1 Ca1 N3 C3 . . . . 23.5(3) ?
    N9 Ca1 N3 C3 . . . . -101.5(3) ?
    N5 Ca1 N3 C3 . . . . 101.7(3) ?
    O2 Ca1 N3 C3 . . . . -25.9(3) ?
    N1 Ca1 N3 C3 . . . . 164.2(3) ?
    N2 Ca1 N3 C3 . . . . -158.1(3) ?
    N3 C2 N4 C8 . . . . -0.6(4) ?
    C1 C2 N4 C8 . . . . 178.3(3) ?
    C7 C8 N4 C2 . . . . -179.3(5) ?
    C3 C8 N4 C2 . . . . 0.8(4) ?
    N6 C10 N5 C11 . . . . -0.2(3) ?
    C9 C10 N5 C11 . . . . 174.3(3) ?
    N6 C10 N5 Ca1 . . . . -174.70(18) ?
    C9 C10 N5 Ca1 . . . . -0.2(4) ?
    C16 C11 N5 C10 . . . . -0.4(3) ?
    C12 C11 N5 C10 . . . . -177.2(3) ?
    C16 C11 N5 Ca1 . . . . 172.5(2) ?
    C12 C11 N5 Ca1 . . . . -4.4(5) ?
    O1 Ca1 N5 C10 . . . . 130.8(2) ?
    N9 Ca1 N5 C10 . . . . -38.7(3) ?
    N3 Ca1 N5 C10 . . . . 48.0(2) ?
    N7 Ca1 N5 C10 . . . . -141.6(2) ?
    O2 Ca1 N5 C10 . . . . 138.70(19) ?
    N1 Ca1 N5 C10 . . . . -14.1(2) ?
    N2 Ca1 N5 C10 . . . . -76.8(2) ?
    O1 Ca1 N5 C11 . . . . -41.4(3) ?
    N9 Ca1 N5 C11 . . . . 149.1(2) ?
    N3 Ca1 N5 C11 . . . . -124.2(3) ?
    N7 Ca1 N5 C11 . . . . 46.2(3) ?
    O2 Ca1 N5 C11 . . . . -33.5(3) ?
    N1 Ca1 N5 C11 . . . . 173.7(3) ?
    N2 Ca1 N5 C11 . . . . 111.0(3) ?
    N5 C10 N6 C16 . . . . 0.6(3) ?
    C9 C10 N6 C16 . . . . -173.9(3) ?
    C15 C16 N6 C10 . . . . 178.8(3) ?
    C11 C16 N6 C10 . . . . -0.8(3) ?
    N8 C20 N7 C21 . . . . -1.9(3) ?
    C19 C20 N7 C21 . . . . -179.9(3) ?
    N8 C20 N7 Ca1 . . . . 179.92(19) ?
    C19 C20 N7 Ca1 . . . . 1.9(3) ?
    C22 C21 N7 C20 . . . . 179.9(3) ?
    C26 C21 N7 C20 . . . . 1.1(3) ?
    C22 C21 N7 Ca1 . . . . -2.7(5) ?
    C26 C21 N7 Ca1 . . . . 178.5(2) ?
    O1 Ca1 N7 C20 . . . . 158.32(19) ?
    N9 Ca1 N7 C20 . . . . -77.8(2) ?
    N5 Ca1 N7 C20 . . . . 79.3(2) ?
    O2 Ca1 N7 C20 . . . . -152.1(2) ?
    N1 Ca1 N7 C20 . . . . 21.1(2) ?
    N2 Ca1 N7 C20 . . . . -20.38(18) ?
    O1 Ca1 N7 C21 . . . . -18.9(3) ?
    N9 Ca1 N7 C21 . . . . 104.9(3) ?
    N5 Ca1 N7 C21 . . . . -98.0(3) ?
    O2 Ca1 N7 C21 . . . . 30.6(3) ?
    N1 Ca1 N7 C21 . . . . -156.2(3) ?
    N2 Ca1 N7 C21 . . . . 162.4(3) ?
    N7 C20 N8 C26 . . . . 1.9(3) ?
    C19 C20 N8 C26 . . . . -180.0(3) ?
    C25 C26 N8 C20 . . . . -178.9(4) ?
    C21 C26 N8 C20 . . . . -1.1(3) ?
    N10 C28 N9 C29 . . . . -0.3(3) ?
    C27 C28 N9 C29 . . . . 177.8(3) ?
    N10 C28 N9 Ca1 . . . . -172.16(19) ?
    C27 C28 N9 Ca1 . . . . 6.0(4) ?
    C34 C29 N9 C28 . . . . 0.5(3) ?
    C30 C29 N9 C28 . . . . -178.7(3) ?
    C34 C29 N9 Ca1 . . . . 169.7(2) ?
    C30 C29 N9 Ca1 . . . . -9.6(5) ?
    O1 Ca1 N9 C28 . . . . 130.0(2) ?
    N5 Ca1 N9 C28 . . . . -62.4(3) ?
    N3 Ca1 N9 C28 . . . . -150.9(2) ?
    N7 Ca1 N9 C28 . . . . 37.2(2) ?
    O2 Ca1 N9 C28 . . . . 119.7(2) ?
    N1 Ca1 N9 C28 . . . . -84.9(2) ?
    N2 Ca1 N9 C28 . . . . -20.3(2) ?
    O1 Ca1 N9 C29 . . . . -38.3(3) ?
    N5 Ca1 N9 C29 . . . . 129.4(3) ?
    N3 Ca1 N9 C29 . . . . 40.9(3) ?
    N7 Ca1 N9 C29 . . . . -131.0(3) ?
    O2 Ca1 N9 C29 . . . . -48.5(3) ?
    N1 Ca1 N9 C29 . . . . 106.8(3) ?
    N2 Ca1 N9 C29 . . . . 171.5(3) ?
    N9 C28 N10 C34 . . . . 0.0(3) ?
    C27 C28 N10 C34 . . . . -178.1(3) ?
    C33 C34 N10 C28 . . . . -178.9(3) ?
    C29 C34 N10 C28 . . . . 0.3(3) ?
    O3 N11 O1 Ca1 . . . . -178.7(2) ?
    O2 N11 O1 Ca1 . . . . -0.3(2) ?
    N9 Ca1 O1 N11 . . . . -12.96(18) ?
    N5 Ca1 O1 N11 . . . . 171.96(16) ?
    N3 Ca1 O1 N11 . . . . -92.96(16) ?
    N7 Ca1 O1 N11 . . . . 87.23(16) ?
    O2 Ca1 O1 N11 . . . . 0.18(13) ?
    N1 Ca1 O1 N11 . . . . -143.45(14) ?
    N2 Ca1 O1 N11 . . . . 89.8(2) ?
    O3 N11 O2 Ca1 . . . . 178.6(2) ?
    O1 N11 O2 Ca1 . . . . 0.3(2) ?
    O1 Ca1 O2 N11 . . . . -0.18(13) ?
    N9 Ca1 O2 N11 . . . . 168.59(16) ?
    N5 Ca1 O2 N11 . . . . -10.37(18) ?
    N3 Ca1 O2 N11 . . . . 82.99(15) ?
    N7 Ca1 O2 N11 . . . . -89.40(15) ?
    N1 Ca1 O2 N11 . . . . 103.43(19) ?
    N2 Ca1 O2 N11 . . . . -145.63(14) ?
loop_
    _geom_hbond_atom_site_label_D
    _geom_hbond_atom_site_label_H
    _geom_hbond_atom_site_label_A
    _geom_hbond_site_symmetry_A
    _geom_hbond_distance_DH
    _geom_hbond_distance_HA
    _geom_hbond_distance_DA
    _geom_hbond_angle_DHA
    N4 H4A O5 2_646 0.86 2.46 3.208(8) 145
    N4 H4A O6 2_646 0.86 2.09 2.888(10) 154
    N6 H6A O2 1_455 0.86 2.26 3.099(3) 165
    N6 H6A O3 1_455 0.86 2.45 3.118(3) 135
    N10 H10 O1 4_666 0.86 1.94 2.789(3) 172
    O7 H7A O4 4_565 0.82 2.39 3.109(11) 147
    N8 H8 O4 . 0.86 1.92 2.730(7) 157
    O8 H8A O9 . 0.82 1.86 2.655(6) 164
    O9 H9 O5 . 0.82 2.14 2.929(9) 160
    C9 H9B O7 . 0.97 2.39 3.274(5) 151
    C17 H17A O8 . 0.97 2.33 3.290(5) 168
    C19 H19B O8 . 0.97 2.45 3.378(5) 160
