# Supplementary material for: Nitrato[N,N,N′,N′-tetra­kis(1H-benzimid­azol-2-ylmeth­yl)ethane-1,2-diamine]­calcium(II) nitrate methanol trisolvate
Source: Acta Crystallogr Sect E Struct Rep Online. 2008 Nov 26;64(Pt 12):m1621. doi: 10.1107/S1600536808037859 (PMC2960083; doi:10.1107/S1600536808037859)
Supplement: Supplementary file 2 [file e-64-m1621-Isup2.hkl]

# 
# h,k,l, Fc-squared, Fo-squared, sigma(Fo-squared) and status flag 
# 
data_I
_shelx_title ' t in P2(1)/n' 
_shelx_refln_list_code          4 
_shelx_F_calc_maximum      349.49 
_exptl_crystal_F_000      1768.00 
_reflns_d_resolution_high  0.8107 
 
loop_ 
 _symmetry_equiv_pos_as_xyz 
 'x, y, z' 
 '-x+1/2, y+1/2, -z+1/2' 
 '-x, -y, -z' 
 'x-1/2, -y-1/2, z-1/2' 
 
_cell_length_a     9.5945 
_cell_length_b    25.3531 
_cell_length_c    17.8402 
_cell_angle_alpha  90.000 
_cell_angle_beta  105.599 
_cell_angle_gamma  90.000 
 
_shelx_F_squared_multiplier     1.000 
 
loop_ 
 _refln_index_h 
 _refln_index_k 
 _refln_index_l 
 _refln_F_squared_calc 
 _refln_F_squared_meas 
 _refln_F_squared_sigma 
 _refln_observed_status 
   2   0   0    13343.16    15072.92    953.39 o 
   4   0   0     6693.46     7951.34    540.61 o 
   6   0   0      705.84      604.22     40.97 o 
   8   0   0      666.87      636.70     45.05 o 
  10   0   0      201.78      221.79     39.37 o 
   1   1   0     2129.82     2353.48     69.93 o 
   2   1   0     2475.83     2163.44    208.09 o 
   3   1   0     2340.55     2285.47     84.57 o 
   4   1   0    12691.33    14872.08    497.56 o 
   5   1   0      274.12      292.11     17.16 o 
   6   1   0     4259.88     4510.34    169.79 o 
   7   1   0       23.38       30.03     14.90 o 
   8   1   0      656.73      639.03     34.44 o 
   9   1   0       35.30       22.46     18.05 o 
  10   1   0        1.12        0.00     18.78 o 
  11   1   0        0.32        0.00     21.87 o 
   0   2   0    62276.05    68789.80   8623.77 o 
   1   2   0      168.56      224.62     13.78 o 
   2   2   0     4113.02     5048.58    229.76 o 
   3   2   0     1305.53     1624.64     36.32 o 
   4   2   0       63.90       50.70     12.07 o 
   5   2   0       22.78       28.32      9.75 o 
   6   2   0     1003.99      879.01     38.38 o 
   7   2   0      398.91      470.12     25.57 o 
   8   2   0      589.22      598.98     30.82 o 
   9   2   0       40.83       69.53     20.19 o 
  10   2   0      179.85      163.74     26.19 o 
  11   2   0        7.14        0.00     22.94 o 
   1   3   0     1738.44     2171.67     60.48 o 
   2   3   0    10759.43    13026.12    559.98 o 
   3   3   0     5946.21     7691.36    402.19 o 
   4   3   0     8879.11     9930.67    225.70 o 
   5   3   0      109.04       73.45      9.91 o 
   6   3   0     1662.39     1611.99     57.35 o 
   7   3   0       22.70        9.76     11.09 o 
   8   3   0       61.41       27.61     15.49 o 
   9   3   0       37.13       24.34     17.84 o 
  10   3   0       18.10       39.42     21.12 o 
  11   3   0        6.87       26.21     27.83 o 
   0   4   0     2470.57     3502.21    459.78 o 
   1   4   0     7020.57     8916.78    361.37 o 
   2   4   0     2306.97     3055.90    106.59 o 
   3   4   0     2155.58     2229.92    119.46 o 
   4   4   0     4544.92     5522.98    282.81 o 
   5   4   0       82.98       95.18     11.00 o 
   6   4   0      644.51      656.23     32.75 o 
   7   4   0      994.23      919.15     34.47 o 
   8   4   0     1010.85      843.97     34.78 o 
   9   4   0       18.06       12.91     16.75 o 
  10   4   0      202.78      144.32     36.16 o 
  11   4   0        9.34       26.43     23.64 o 
   1   5   0        0.70        3.39      4.37 o 
   2   5   0    14130.04    17744.70    534.52 o 
   3   5   0     4880.00     5997.90    218.98 o 
   4   5   0     3065.33     3640.56    194.68 o 
   5   5   0      217.09      189.52     11.04 o 
   6   5   0     1893.87     1942.53     59.34 o 
   7   5   0      515.64      445.23     31.30 o 
   8   5   0      196.26      213.31     25.22 o 
   9   5   0      103.37      112.07     22.02 o 
  10   5   0        0.61        0.00     19.03 o 
  11   5   0        9.22       35.40     28.04 o 
   0   6   0    12408.19    15469.41   1718.13 o 
   1   6   0     1057.91     1054.16     44.04 o 
   2   6   0     9916.24    13244.79    394.12 o 
   3   6   0      826.64      889.45     29.80 o 
   4   6   0      522.09      688.04     28.57 o 
   5   6   0     1017.60     1154.87     40.13 o 
   6   6   0      609.59      572.58     27.09 o 
   7   6   0       86.85      116.93     18.35 o 
   8   6   0     2031.97     1932.21     52.96 o 
   9   6   0       75.71       99.01     21.93 o 
  10   6   0      365.42      291.51     29.82 o 
  11   6   0        3.80        1.84     27.06 o 
   1   7   0        1.90       10.63      5.91 o 
   2   7   0        1.84       12.88      6.45 o 
   3   7   0       96.21      110.54      9.26 o 
   4   7   0     5539.40     6241.62    213.84 o 
   5   7   0      200.60      249.76     17.51 o 
   6   7   0     2403.25     2221.98     85.20 o 
   7   7   0      516.25      615.28     31.40 o 
   8   7   0      309.88      322.02     26.03 o 
   9   7   0      190.60      222.94     25.48 o 
  10   7   0        5.31       10.28     22.11 o 
  11   7   0       10.13        5.07     26.56 o 
   0   8   0    49107.19    58485.24   6092.12 o 
   1   8   0       55.89       65.51      7.64 o 
   2   8   0     2229.18     2227.97     87.10 o 
   3   8   0      490.50      408.86     14.59 o 
   4   8   0      668.39      737.23     30.28 o 
   5   8   0     1718.67     1943.67     64.95 o 
   6   8   0      821.86      810.52     49.54 o 
   7   8   0       92.95       88.24     18.03 o 
   8   8   0     1207.43      991.08     39.65 o 
   9   8   0       17.28       16.04     20.62 o 
  10   8   0      192.38      224.23     31.81 o 
  11   8   0       18.66       21.95     28.49 o 
   1   9   0     6722.75     7165.97    406.68 o 
   2   9   0     4247.54     5304.29    207.36 o 
   3   9   0      296.66      245.91     12.62 o 
   4   9   0     4012.78     4685.42    197.70 o 
   5   9   0      397.39      338.97     16.65 o 
   6   9   0      164.24      137.67     15.42 o 
   7   9   0       47.70       24.97     15.44 o 
   8   9   0        0.83        1.85     16.26 o 
   9   9   0      185.82      188.47     28.16 o 
  10   9   0        1.90       21.11     24.32 o 
   0  10   0    14754.88    15524.89   1683.19 o 
   1  10   0      330.36      316.85     18.79 o 
   2  10   0     2998.35     2956.86    136.27 o 
   3  10   0     1040.46     1112.49     50.81 o 
   4  10   0      138.53      153.08     12.09 o 
   5  10   0      280.94      329.79     16.72 o 
   6  10   0       96.16       90.83     14.74 o 
   7  10   0      982.31     1026.66     40.14 o 
   8  10   0      391.03      476.20     33.33 o 
   9  10   0       10.20       15.82     21.41 o 
  10  10   0       80.33       90.58     28.89 o 
   1  11   0       81.48       97.00     11.63 o 
   2  11   0     2136.78     2476.79     96.59 o 
   3  11   0     3704.99     4301.90    158.70 o 
   4  11   0      124.84      102.35     11.57 o 
   5  11   0        6.85       11.37      9.90 o 
   6  11   0       97.11       94.51     15.44 o 
   7  11   0        1.16        0.00     17.35 o 
   8  11   0       52.37       92.74     22.83 o 
   9  11   0       36.70        3.19     20.70 o 
  10  11   0        1.31        0.00     23.90 o 
   0  12   0     5608.48     6472.38    632.71 o 
   1  12   0        4.20        0.00      7.46 o 
   2  12   0     2125.62     2105.81     89.56 o 
   3  12   0        0.13        1.22      8.51 o 
   4  12   0      442.98      504.84     26.22 o 
   5  12   0      451.56      446.75     20.20 o 
   6  12   0        3.58        0.00     14.89 o 
   7  12   0      514.84      463.65     31.64 o 
   8  12   0       19.46       18.40     19.41 o 
   9  12   0        1.62       28.83     22.92 o 
  10  12   0       80.53       91.40     29.48 o 
   1  13   0     1132.38     1232.73     76.33 o 
   2  13   0      562.32      535.43     21.60 o 
   3  13   0      756.47      863.98     23.96 o 
   4  13   0      229.81      238.56     15.63 o 
   5  13   0       52.28       85.61     14.84 o 
   6  13   0       94.76       80.62     18.08 o 
   7  13   0       66.53       86.84     22.33 o 
   8  13   0        0.10        2.84     20.13 o 
   9  13   0       11.04       20.87     22.76 o 
  10  13   0       41.24       61.60     28.94 o 
   0  14   0      246.33      324.01     41.73 o 
   1  14   0      110.09       66.49     10.24 o 
   2  14   0     3416.08     3719.74    150.47 o 
   3  14   0        0.59        1.01      9.80 o 
   4  14   0     1005.85      956.89     42.85 o 
   5  14   0        3.84       11.53     13.13 o 
   6  14   0      354.71      412.26     39.89 o 
   7  14   0      100.15       84.86     21.72 o 
   8  14   0       23.58       42.22     22.12 o 
   9  14   0       20.23       11.63     23.43 o 
  10  14   0      155.23      177.84     33.68 o 
   1  15   0      256.15      256.43     14.81 o 
   2  15   0      103.20      118.38     12.67 o 
   3  15   0      204.82      239.28     15.96 o 
   4  15   0      380.10      334.27     20.63 o 
   5  15   0       60.66       43.96     15.25 o 
   6  15   0      258.48      292.65     24.85 o 
   7  15   0       21.81       28.45     19.91 o 
   8  15   0        5.83       14.30     20.32 o 
   9  15   0        0.28        1.25     23.24 o 
  10  15   0       23.02       24.03     28.78 o 
   0  16   0      346.32      317.23     31.69 o 
   1  16   0      756.55      766.56     49.07 o 
   2  16   0      180.40      167.77     14.34 o 
   3  16   0      100.36       73.55     14.55 o 
   4  16   0      213.59      200.45     18.79 o 
   5  16   0       18.57        0.00     14.11 o 
   6  16   0      198.94      194.45     23.25 o 
   7  16   0       86.64      102.00     25.11 o 
   8  16   0      313.54      300.67     32.13 o 
   9  16   0       14.34       14.10     24.10 o 
   1  17   0       39.97       54.23     12.00 o 
   2  17   0      290.61      275.69     20.32 o 
   3  17   0      561.91      541.87     61.84 o 
   4  17   0      210.06      213.73     19.95 o 
   5  17   0      188.80      219.92     20.77 o 
   6  17   0      301.44      280.88     27.34 o 
   7  17   0       82.20       74.59     24.18 o 
   8  17   0        1.01        5.14     21.23 o 
   9  17   0        1.52        0.00     23.65 o 
   0  18   0      343.80      338.22     39.94 o 
   1  18   0      394.85      387.50     22.14 o 
   2  18   0      108.91      126.67     17.35 o 
   3  18   0      191.34      150.26     30.84 o 
   4  18   0       37.81       32.71     15.92 o 
   5  18   0        2.01        0.00     13.27 o 
   6  18   0       37.96       38.40     18.44 o 
   7  18   0       96.26       94.22     25.56 o 
   8  18   0      105.33      104.53     28.96 o 
   9  18   0        5.45        7.36     24.58 o 
   1  19   0       52.98       47.54     15.55 o 
   2  19   0      603.05      630.08     29.34 o 
   3  19   0      278.08      326.07     30.29 o 
   4  19   0      139.41      153.17     19.72 o 
   5  19   0       65.20       29.77     16.33 o 
   6  19   0      121.37      153.27     24.02 o 
   7  19   0        0.31        0.00     21.23 o 
   8  19   0       23.88        7.82     24.13 o 
   9  19   0        1.11        0.00     27.25 o 
   0  20   0       20.89       20.78     25.23 o 
   1  20   0        0.01        0.60     14.78 o 
   2  20   0      368.71      363.63     27.08 o 
   3  20   0      184.97      167.14     20.15 o 
   4  20   0       69.85       76.10     18.16 o 
   5  20   0       12.12       19.94     16.39 o 
   6  20   0      290.45      332.72     29.57 o 
   7  20   0       13.27        7.16     22.21 o 
   8  20   0        1.82        0.00     24.81 o 
   1  21   0        4.90        0.00     13.91 o 
   2  21   0      186.46      164.41     20.42 o 
   3  21   0        1.83        0.00     14.79 o 
   4  21   0       41.74       18.69     15.90 o 
   5  21   0       45.89       39.81     18.05 o 
   6  21   0        2.45        0.00     18.65 o 
   7  21   0       34.38       60.47     26.39 o 
   8  21   0       18.56        0.00     25.43 o 
   0  22   0     1458.48     1303.46     61.62 o 
   1  22   0      195.44      238.88     25.84 o 
   2  22   0        2.35        4.87     15.14 o 
   3  22   0        8.78       18.06     15.78 o 
   4  22   0      310.87      281.26     24.23 o 
   5  22   0       21.21       18.92     17.75 o 
   6  22   0      225.01      188.70     26.92 o 
   7  22   0        8.05        0.00     22.76 o 
   8  22   0       17.31       41.73     29.23 o 
   1  23   0       25.09       33.50     19.78 o 
   2  23   0      326.42      327.21     28.26 o 
   3  23   0       33.71       41.03     18.05 o 
   4  23   0       19.22       15.95     17.30 o 
   5  23   0       32.20       17.32     20.54 o 
   6  23   0        0.14        0.00     21.26 o 
   7  23   0        2.86       19.91     25.92 o 
   0  24   0      843.12      829.92     93.99 o 
   1  24   0      862.75      828.52     39.88 o 
   2  24   0        6.24       11.37     19.61 o 
   3  24   0      119.64      125.25     24.92 o 
   4  24   0        0.64        7.57     16.13 o 
   5  24   0        5.46        1.45     20.71 o 
   6  24   0       72.76       88.69     25.37 o 
   7  24   0       11.65       17.36     28.30 o 
   1  25   0       10.37       38.65     20.48 o 
   2  25   0      221.62      263.21     29.05 o 
   3  25   0       54.59       42.88     21.45 o 
   4  25   0      172.42      146.49     46.58 o 
   5  25   0        9.66       18.30     22.39 o 
   6  25   0       99.05       85.86     25.70 o 
   0  26   0      432.80      466.10     49.80 o 
   1  26   0       59.80       91.62     23.57 o 
   2  26   0       27.34       14.67     21.33 o 
   3  26   0        8.63       28.69     21.98 o 
   4  26   0       33.46       38.04     19.92 o 
   5  26   0        0.66       14.63     26.49 o 
   6  26   0       32.31       44.99     25.69 o 
   1  27   0       42.18       36.65     22.66 o 
   2  27   0       26.41       26.88     22.95 o 
   3  27   0       50.26       77.83     25.05 o 
   4  27   0      151.88      182.49     29.37 o 
   5  27   0       17.20       26.50     27.66 o 
   0  28   0      184.95      172.42     40.10 o 
   1  28   0       82.13      121.70     27.02 o 
   2  28   0      118.70      125.19     28.37 o 
   3  28   0        9.11        0.00     21.89 o 
   4  28   0       15.17        0.00     22.81 o 
   5  28   0        0.02        0.00     27.26 o 
   1  29   0       33.16       64.83     26.81 o 
   2  29   0       10.28       15.35     24.06 o 
   3  29   0        0.45        0.00     23.22 o 
   4  29   0        6.54        0.00     24.04 o 
   0  30   0       84.29       92.86     43.72 o 
   1  30   0        1.35       18.05     26.87 o 
   2  30   0      153.35      151.11     31.86 o 
   3  30   0        2.50        8.47     25.15 o 
   1  31   0       18.82        0.00     28.85 o 
 -11   0   1      102.45       97.67     37.77 o 
  -9   0   1      628.91      662.90     90.45 o 
  -7   0   1      197.84      189.19     27.01 o 
  -5   0   1     2806.49     3100.98    413.97 o 
  -3   0   1     4729.59     3759.96    329.91 o 
  -1   0   1     3380.14     3402.14    296.15 o 
   1   0   1    21260.72    13215.96   7604.28 o 
   3   0   1      399.12      522.86     25.50 o 
   5   0   1     1326.75     1644.63    102.25 o 
   7   0   1       87.24      120.21     25.91 o 
   9   0   1      421.69      375.39     41.51 o 
  11   0   1       35.59       60.18     37.03 o 
 -11   1   1       19.39       25.62     24.04 o 
 -10   1   1        0.61        0.00     18.84 o 
  -9   1   1      499.29      452.98     30.66 o 
  -8   1   1       16.44       13.70     14.99 o 
  -7   1   1      189.08      188.68     19.47 o 
  -6   1   1      206.48      182.25     16.69 o 
  -5   1   1     1642.64     1397.98     94.51 o 
  -4   1   1      191.75      200.09     10.32 o 
  -3   1   1      819.52      778.10     34.35 o 
  -2   1   1     6362.64     6288.12    229.08 o 
  -1   1   1    27014.85    29406.64   2320.87 o 
   0   1   1       83.66       85.86     16.22 o 
   1   1   1      305.04      411.68     13.22 o 
   2   1   1     4837.37     5289.22    227.53 o 
   3   1   1      261.69      297.02     31.23 o 
   4   1   1        8.09        3.22      6.05 o 
   5   1   1     2899.78     2779.47    105.52 o 
   6   1   1       72.29       37.28     13.14 o 
   7   1   1        0.38        0.00     13.47 o 
   8   1   1      118.49      132.01     20.94 o 
   9   1   1      179.03      221.56     25.88 o 
  10   1   1       32.20       25.01     21.22 o 
  11   1   1        2.89       27.35     24.56 o 
 -11   2   1       10.51        0.07     23.06 o 
 -10   2   1       92.35       79.99     22.85 o 
  -9   2   1      517.25      400.36     29.36 o 
  -8   2   1        0.16        5.31     15.37 o 
  -7   2   1       48.65       52.68     15.28 o 
  -6   2   1      111.48       98.03     14.70 o 
  -5   2   1     6626.72     6166.01    317.22 o 
  -4   2   1     1174.59     1153.48     47.23 o 
  -3   2   1      421.97      509.07     14.89 o 
  -2   2   1      463.82      332.74     31.87 o 
  -1   2   1     2565.96     3474.95    101.79 o 
   0   2   1        4.13        6.36      2.90 o 
   1   2   1      151.59      165.94      5.25 o 
   2   2   1   122141.58   138432.97   4384.15 o 
   3   2   1     7240.59     8888.20    322.05 o 
   4   2   1      707.38      837.48     18.38 o 
   5   2   1       77.11       71.76     14.65 o 
   6   2   1        0.25        0.70      9.21 o 
   7   2   1       45.97       49.43     13.67 o 
   8   2   1        0.15        7.41     14.75 o 
   9   2   1      276.36      353.25     28.90 o 
  10   2   1        5.33       14.01     19.75 o 
  11   2   1      153.65      155.15     29.50 o 
 -11   3   1      181.91      230.83     34.11 o 
 -10   3   1        0.03        0.00     19.38 o 
  -9   3   1      915.22      914.09     38.95 o 
  -8   3   1        9.00       13.29     15.73 o 
  -7   3   1      138.48      178.70     20.32 o 
  -6   3   1      685.51      672.58     26.30 o 
  -5   3   1     1047.65     1013.06     39.10 o 
  -4   3   1       49.63       46.29      8.27 o 
  -3   3   1      520.73      511.52     15.90 o 
  -2   3   1     5711.31     5586.89    227.79 o 
  -1   3   1     1117.92     1289.72     87.42 o 
   0   3   1     2497.84     3201.24    242.56 o 
   1   3   1     1596.04     1697.14     55.19 o 
   2   3   1     4829.37     6366.49    290.33 o 
   3   3   1      559.99      578.71     20.66 o 
   4   3   1      150.33      214.21     12.40 o 
   5   3   1    10742.31    11755.96    230.48 o 
   6   3   1        3.54        0.00     11.76 o 
   7   3   1       42.75       24.91     14.95 o 
   8   3   1      118.97      134.15     23.54 o 
   9   3   1       67.10       60.07     18.77 o 
  10   3   1       40.90       30.28     19.38 o 
  11   3   1       16.51       38.72     28.69 o 
 -11   4   1       15.95       34.93     24.82 o 
 -10   4   1       11.47       31.22     21.49 o 
  -9   4   1      497.59      454.88     44.04 o 
  -8   4   1       24.05       20.99     14.05 o 
  -7   4   1        1.14        4.07     10.63 o 
  -6   4   1       92.84       69.77     14.59 o 
  -5   4   1     2307.17     2496.00    145.63 o 
  -4   4   1      295.76      333.91     13.57 o 
  -3   4   1     2037.47     2089.87     92.99 o 
  -2   4   1    42253.21    49823.79   1650.73 o 
  -1   4   1     1786.51     2474.12    138.22 o 
   0   4   1    18695.44    24038.69   1609.36 o 
   1   4   1    15462.38    21050.12    883.29 o 
   2   4   1     4384.93     5063.82    174.82 o 
   3   4   1      692.36      647.76     29.49 o 
   4   4   1      388.22      482.57     13.73 o 
   5   4   1      703.54      705.06     21.36 o 
   6   4   1      212.71      221.79     19.05 o 
   7   4   1      160.02      154.72     19.37 o 
   8   4   1       15.52        0.00     16.19 o 
   9   4   1      355.65      347.27     28.93 o 
  10   4   1        0.05       12.30     22.18 o 
  11   4   1      239.93      275.43     37.52 o 
 -11   5   1       73.19       80.16     25.37 o 
 -10   5   1        4.03        8.94     18.96 o 
  -9   5   1      986.31      927.51     76.71 o 
  -8   5   1       81.00      112.16     19.30 o 
  -7   5   1       18.41       15.36     15.16 o 
  -6   5   1      456.95      400.06     34.97 o 
  -5   5   1     3089.78     3181.41    210.15 o 
  -4   5   1        0.80        0.00      5.44 o 
  -3   5   1     2313.24     2757.44    147.32 o 
  -2   5   1     7151.91     8304.96    225.82 o 
  -1   5   1      572.75      568.36     33.87 o 
   0   5   1     2573.85     3106.00    251.69 o 
   1   5   1      370.68      484.44     20.60 o 
   2   5   1     4901.64     5978.33    183.55 o 
   3   5   1        9.54        7.57      5.99 o 
   4   5   1      938.25     1105.89     39.72 o 
   5   5   1     6446.37     7123.73    320.71 o 
   6   5   1      452.89      483.42     24.90 o 
   7   5   1       46.42       62.44     17.58 o 
   8   5   1       39.77       46.41     21.11 o 
   9   5   1      166.55      176.34     24.30 o 
  10   5   1        2.53        5.19     21.26 o 
  11   5   1       42.58       59.30     29.96 o 
 -11   6   1        7.84       16.34     26.99 o 
 -10   6   1       15.77        6.74     20.15 o 
  -9   6   1      380.30      347.42     28.62 o 
  -8   6   1       33.78       49.63     17.70 o 
  -7   6   1      195.76      227.13     20.73 o 
  -6   6   1        0.94        0.91     10.31 o 
  -5   6   1      125.96      114.23     10.28 o 
  -4   6   1        1.32        8.40      6.54 o 
  -3   6   1       28.53       14.74      5.79 o 
  -2   6   1     3806.81     4344.38    127.68 o 
  -1   6   1    15137.23    17232.74    925.51 o 
   0   6   1     1253.48     1389.94    108.12 o 
   1   6   1    13091.32    14154.66    480.04 o 
   2   6   1       76.26       66.69      7.27 o 
   3   6   1       64.65       83.88      8.26 o 
   4   6   1     2549.16     2788.84    121.28 o 
   5   6   1      110.68      110.19     10.52 o 
   6   6   1      321.03      338.53     22.16 o 
   7   6   1      302.32      272.72     22.90 o 
   8   6   1       29.21       27.54     17.54 o 
   9   6   1      328.94      385.70     30.78 o 
  10   6   1       13.11       15.63     24.13 o 
  11   6   1      148.24      216.78     37.05 o 
 -11   7   1        5.77       29.28     27.93 o 
 -10   7   1       10.02       20.02     19.80 o 
  -9   7   1      651.49      608.30     43.03 o 
  -8   7   1      317.76      242.74     22.82 o 
  -7   7   1      103.93      119.81     18.15 o 
  -6   7   1        9.28        0.00     10.67 o 
  -5   7   1     2954.55     3113.90    161.80 o 
  -4   7   1        1.15        2.34      6.99 o 
  -3   7   1      277.37      222.47     15.82 o 
  -2   7   1      692.85      710.87     26.20 o 
  -1   7   1       86.91       63.80      7.54 o 
   0   7   1     6365.11     6567.77    529.55 o 
   1   7   1     5594.18     6502.30    288.07 o 
   2   7   1        7.20        0.00      5.54 o 
   3   7   1       69.89       72.90      8.28 o 
   4   7   1       30.81       19.08      8.00 o 
   5   7   1     2363.74     2331.40     89.52 o 
   6   7   1       54.13       24.81     13.90 o 
   7   7   1      484.32      475.76     27.28 o 
   8   7   1       38.51       18.86     17.59 o 
   9   7   1        0.75       30.48     21.41 o 
  10   7   1       13.70       19.74     24.28 o 
 -11   8   1       15.92       25.68     29.45 o 
 -10   8   1       34.38       14.73     23.40 o 
  -9   8   1      164.15      201.56     24.82 o 
  -8   8   1       53.51       86.02     19.49 o 
  -7   8   1      311.92      293.81     22.73 o 
  -6   8   1       20.80        8.87     11.66 o 
  -5   8   1     1083.76     1045.70     43.79 o 
  -4   8   1      693.19      763.73     29.89 o 
  -3   8   1      119.75      133.30      9.92 o 
  -2   8   1      276.83      344.14     19.30 o 
  -1   8   1     2160.77     2619.95    164.44 o 
   0   8   1    14586.88    16964.46   1216.76 o 
   1   8   1    24941.63    31441.79   1555.92 o 
   2   8   1     2574.61     2710.66     91.54 o 
   3   8   1     1166.85     1195.49     47.41 o 
   4   8   1      114.99      117.60     10.60 o 
   5   8   1      808.36      896.98     39.26 o 
   6   8   1      145.48      151.99     18.07 o 
   7   8   1        6.76       23.35     16.26 o 
   8   8   1       90.10       81.73     20.18 o 
   9   8   1      169.53      176.96     28.01 o 
  10   8   1       31.09        9.37     24.37 o 
 -11   9   1       33.63       39.51     29.53 o 
 -10   9   1       30.71       23.64     23.77 o 
  -9   9   1      107.07      126.26     25.15 o 
  -8   9   1      550.13      525.87     29.81 o 
  -7   9   1       55.13       73.97     17.66 o 
  -6   9   1      173.78      146.99     15.55 o 
  -5   9   1     3672.08     3808.23    163.82 o 
  -4   9   1      168.35      185.46     12.46 o 
  -3   9   1      291.36      304.74     16.08 o 
  -2   9   1      604.59      697.77     37.62 o 
  -1   9   1      414.97      397.84     25.68 o 
   0   9   1        5.48       17.69     10.77 o 
   1   9   1     4559.63     4900.89    230.02 o 
   2   9   1      765.25      914.11     34.89 o 
   3   9   1     5533.36     6494.52    243.25 o 
   4   9   1      314.34      392.83     16.26 o 
   5   9   1     1276.20     1377.91     53.99 o 
   6   9   1       21.68       34.83     14.31 o 
   7   9   1      815.42      725.23     32.73 o 
   8   9   1       43.74       48.45     20.46 o 
   9   9   1        1.30        9.46     21.42 o 
  10   9   1       11.37        0.00     23.45 o 
 -10  10   1        3.89       15.67     23.99 o 
  -9  10   1      124.07      110.97     25.66 o 
  -8  10   1       98.15      105.40     20.72 o 
  -7  10   1       92.45      118.05     19.60 o 
  -6  10   1      182.38      175.59     16.52 o 
  -5  10   1       70.35       55.61     11.33 o 
  -4  10   1       13.21       25.50      9.26 o 
  -3  10   1     7277.14     8232.27    289.55 o 
  -2  10   1      104.91      112.02     17.59 o 
  -1  10   1     2031.93     2179.16    133.55 o 
   0  10   1     1610.02     1819.01    124.94 o 
   1  10   1    17872.61    20091.70    881.61 o 
   2  10   1     1132.55     1117.96     41.71 o 
   3  10   1     4690.40     5238.40    187.78 o 
   4  10   1      681.55      644.12     30.92 o 
   5  10   1        8.38        4.40      9.46 o 
   6  10   1        6.44        0.00     13.54 o 
   7  10   1      141.91       95.10     21.98 o 
   8  10   1       64.65       62.66     22.60 o 
   9  10   1      183.20      221.41     30.05 o 
  10  10   1       60.97       44.04     27.75 o 
 -10  11   1        5.30        0.00     23.23 o 
  -9  11   1       57.96       44.34     22.67 o 
  -8  11   1      982.67      833.69     66.46 o 
  -7  11   1       14.38       37.16     16.57 o 
  -6  11   1      440.99      435.51     22.38 o 
  -5  11   1     1426.52     1368.46     60.16 o 
  -4  11   1       67.97       70.04     10.86 o 
  -3  11   1     2675.45     3008.59    124.79 o 
  -2  11   1        2.23        0.29      6.34 o 
  -1  11   1       93.14       91.97      9.22 o 
   0  11   1      653.20      630.07     41.61 o 
   1  11   1        3.97       10.46      7.07 o 
   2  11   1        0.14        8.84      7.66 o 
   3  11   1     1264.89     1507.52     49.53 o 
   4  11   1       50.42       40.53      9.97 o 
   5  11   1      291.02      292.98     16.78 o 
   6  11   1       52.05       51.35     18.17 o 
   7  11   1      745.59      776.61     49.04 o 
   8  11   1        2.28        5.35     19.32 o 
   9  11   1        7.40       13.33     22.48 o 
  10  11   1        1.12        0.00     24.67 o 
 -10  12   1        1.81        0.00     23.93 o 
  -9  12   1       31.12       28.06     21.83 o 
  -8  12   1       58.98       57.93     21.92 o 
  -7  12   1      185.48      178.74     24.57 o 
  -6  12   1      206.01      212.72     18.31 o 
  -5  12   1      155.67      197.87     15.62 o 
  -4  12   1     1057.78     1370.16     53.69 o 
  -3  12   1       79.27       62.90     10.70 o 
  -2  12   1     2998.80     3661.18    161.73 o 
  -1  12   1      579.61      523.52     36.38 o 
   0  12   1       56.95       45.80      8.67 o 
   1  12   1     7086.03     7345.68    376.85 o 
   2  12   1     2269.38     2455.42    100.54 o 
   3  12   1      993.69     1132.75     48.93 o 
   4  12   1       16.60       34.74     10.37 o 
   5  12   1       65.74       54.29     13.68 o 
   6  12   1       52.43       56.61     17.16 o 
   7  12   1      740.99      792.63     63.13 o 
   8  12   1        2.42        0.00     18.45 o 
   9  12   1      293.47      311.41     33.83 o 
  10  12   1       12.08        0.00     25.92 o 
 -10  13   1       20.13        8.52     25.28 o 
  -9  13   1        6.58       21.39     22.68 o 
  -8  13   1       11.01       13.78     20.04 o 
  -7  13   1      208.37      148.54     23.75 o 
  -6  13   1      168.32      126.06     19.25 o 
  -5  13   1      770.48      741.37     31.89 o 
  -4  13   1      399.69      375.49     18.17 o 
  -3  13   1      803.41      817.16     32.23 o 
  -2  13   1     1744.08     1794.97     60.60 o 
  -1  13   1      696.40      807.80     54.00 o 
   0  13   1      584.49      596.96     36.64 o 
   1  13   1     1146.50     1164.55     69.62 o 
   2  13   1      220.74      219.16     26.25 o 
   3  13   1     1276.06     1312.82     44.29 o 
   4  13   1        7.88        8.32     11.20 o 
   5  13   1      825.83      774.11     43.03 o 
   6  13   1       24.75       20.41     16.54 o 
   7  13   1       96.26       95.89     22.50 o 
   8  13   1        3.27        6.90     20.05 o 
   9  13   1        2.71        0.91     23.97 o 
  10  13   1        0.10        0.00     25.77 o 
 -10  14   1        9.46        0.00     24.39 o 
  -9  14   1      112.95       96.25     26.95 o 
  -8  14   1      101.69      100.81     24.87 o 
  -7  14   1      660.54      669.82     37.15 o 
  -6  14   1       56.98       78.17     18.48 o 
  -5  14   1      443.68      471.32     28.07 o 
  -4  14   1      142.51      129.55     14.28 o 
  -3  14   1     1021.61     1066.18     35.51 o 
  -2  14   1      141.72      145.46     12.69 o 
  -1  14   1     1998.40     1908.13    114.55 o 
   0  14   1       15.57       11.91      8.30 o 
   1  14   1      214.76      156.20     12.11 o 
   2  14   1      950.65     1080.99     52.09 o 
   3  14   1       88.23       73.91     13.79 o 
   4  14   1        6.98        2.72     11.96 o 
   5  14   1      117.29      101.56     15.85 o 
   6  14   1      101.60      117.24     20.46 o 
   7  14   1      386.11      354.60     31.20 o 
   8  14   1        0.49        0.00     20.20 o 
   9  14   1      285.45      335.99     36.50 o 
  10  14   1       61.37       84.51     30.24 o 
 -10  15   1       10.72        0.00     25.03 o 
  -9  15   1      113.62       97.47     27.26 o 
  -8  15   1      282.52      295.64     31.15 o 
  -7  15   1      130.95      166.08     25.86 o 
  -6  15   1       39.90       45.52     17.76 o 
  -5  15   1      171.87      164.57     17.98 o 
  -4  15   1        3.31        2.22     11.53 o 
  -3  15   1     1825.11     1774.90     83.36 o 
  -2  15   1      367.74      345.83     17.04 o 
  -1  15   1      539.14      590.21     31.52 o 
   0  15   1     3877.85     3848.86    235.16 o 
   1  15   1      119.35      113.79     11.88 o 
   2  15   1      318.01      316.87     16.44 o 
   3  15   1     1063.89     1066.89     51.27 o 
   4  15   1      175.97      243.29     19.05 o 
   5  15   1      258.72      274.89     21.23 o 
   6  15   1       71.89       84.22     19.88 o 
   7  15   1       96.71      106.71     24.97 o 
   8  15   1       71.75       64.34     25.63 o 
   9  15   1       73.12       94.94     28.33 o 
  -9  16   1      318.83      368.49     37.03 o 
  -8  16   1      106.01       65.13     25.25 o 
  -7  16   1      687.61      598.97     47.18 o 
  -6  16   1       61.85       21.95     16.88 o 
  -5  16   1        0.92       12.42     14.71 o 
  -4  16   1      727.45      697.09     35.16 o 
  -3  16   1      400.98      324.89     37.70 o 
  -2  16   1      517.99      535.97     26.85 o 
  -1  16   1       45.65       47.65     10.93 o 
   0  16   1        2.25        9.14      9.83 o 
   1  16   1     3690.15     3495.67    184.91 o 
   2  16   1      122.98      124.09     15.56 o 
   3  16   1      119.08      107.50     15.96 o 
   4  16   1      275.58      292.89     20.80 o 
   5  16   1      288.91      281.10     21.54 o 
   6  16   1     1062.18     1064.09     78.55 o 
   7  16   1      229.51      254.07     30.18 o 
   8  16   1       39.48       26.13     23.56 o 
   9  16   1      304.87      307.75     36.82 o 
  -9  17   1       89.52       89.52     28.81 o 
  -8  17   1       45.69       13.57     23.12 o 
  -7  17   1      113.68      139.08     25.36 o 
  -6  17   1      232.42      190.43     22.79 o 
  -5  17   1     1628.07     1532.00     91.29 o 
  -4  17   1       40.97       39.64     14.76 o 
  -3  17   1      131.12      139.06     23.59 o 
  -2  17   1       46.10       55.79     12.67 o 
  -1  17   1      122.43      149.60     14.46 o 
   0  17   1     1569.36     1410.85     82.23 o 
   1  17   1       45.57       54.88     14.39 o 
   2  17   1      387.93      403.67     22.44 o 
   3  17   1      798.73      694.22     28.60 o 
   4  17   1      839.91      758.02     34.02 o 
   5  17   1      271.19      287.85     22.45 o 
   6  17   1       91.79       94.09     20.82 o 
   7  17   1      102.44      100.64     25.87 o 
   8  17   1       22.83        0.00     22.16 o 
   9  17   1       36.31        2.37     26.98 o 
  -9  18   1       76.89       59.19     27.79 o 
  -8  18   1       78.77       93.07     27.80 o 
  -7  18   1       88.43      124.86     26.77 o 
  -6  18   1        0.70        0.00     16.23 o 
  -5  18   1        0.96        0.00     14.63 o 
  -4  18   1       60.68       60.84     16.87 o 
  -3  18   1        7.35        7.51     13.36 o 
  -2  18   1     1339.03     1240.72     69.82 o 
  -1  18   1      937.22      904.88     55.24 o 
   0  18   1        6.37        1.06     11.00 o 
   1  18   1     2376.96     2420.67    103.74 o 
   2  18   1      546.86      530.95     37.61 o 
   3  18   1       51.15       57.72     14.73 o 
   4  18   1      173.73      214.72     20.40 o 
   5  18   1       27.19       18.23     15.61 o 
   6  18   1      120.40      105.02     21.38 o 
   7  18   1      173.59      206.87     30.19 o 
   8  18   1        8.85        1.74     22.61 o 
   9  18   1      159.47      221.66     36.37 o 
  -9  19   1       20.26       33.61     27.08 o 
  -8  19   1        8.19       22.20     24.57 o 
  -7  19   1       67.25       47.77     23.65 o 
  -6  19   1      195.84      251.18     26.57 o 
  -5  19   1     1335.36     1303.23     67.05 o 
  -4  19   1        4.95        0.00     14.86 o 
  -3  19   1      530.24      533.65     39.69 o 
  -2  19   1      109.23      140.41     18.44 o 
  -1  19   1      140.63      143.91     15.73 o 
   0  19   1       33.84       31.84     14.05 o 
   1  19   1      198.37      208.22     19.85 o 
   2  19   1       29.06       38.96     15.31 o 
   3  19   1       74.75       51.70     20.92 o 
   4  19   1       39.47       65.50     17.09 o 
   5  19   1      669.98      614.54     36.44 o 
   6  19   1        0.45        0.00     17.67 o 
   7  19   1       17.32       29.92     24.41 o 
   8  19   1       61.14       59.54     26.93 o 
  -8  20   1      150.64      122.03     29.99 o 
  -7  20   1        0.39        0.00     20.71 o 
  -6  20   1        0.48       10.63     19.55 o 
  -5  20   1      104.18      104.39     19.61 o 
  -4  20   1       45.65       54.41     17.12 o 
  -3  20   1        6.97        7.77     15.38 o 
  -2  20   1       11.39       19.92     15.67 o 
  -1  20   1      195.21      185.24     22.87 o 
   0  20   1       68.98       88.24     16.82 o 
   1  20   1      947.93      875.67     41.42 o 
   2  20   1      206.02      185.60     20.51 o 
   3  20   1      954.28      867.86     89.66 o 
   4  20   1      125.27      142.11     20.00 o 
   5  20   1       81.76      110.71     22.36 o 
   6  20   1       27.87       14.52     19.43 o 
   7  20   1       43.31       67.73     26.52 o 
   8  20   1        5.44        0.00     24.36 o 
  -8  21   1       13.51        7.07     25.26 o 
  -7  21   1       65.41       60.12     24.76 o 
  -6  21   1       29.74       14.31     20.32 o 
  -5  21   1      112.89       93.50     19.78 o 
  -4  21   1       30.40       15.78     16.10 o 
  -3  21   1       28.80       39.39     16.85 o 
  -2  21   1        0.02        3.30     15.92 o 
  -1  21   1        8.65       34.72     18.76 o 
   0  21   1       55.53       52.03     19.94 o 
   1  21   1      756.39      815.60     39.81 o 
   2  21   1       81.65       91.61     18.95 o 
   3  21   1      102.18      130.21     20.02 o 
   4  21   1      212.38      197.75     22.41 o 
   5  21   1     1017.49     1087.20     82.12 o 
   6  21   1       12.11        3.02     19.98 o 
   7  21   1        1.35        0.00     22.68 o 
   8  21   1       22.19       18.96     27.33 o 
  -8  22   1        7.03        4.94     25.39 o 
  -7  22   1        5.75       17.60     25.00 o 
  -6  22   1       32.26       47.16     22.01 o 
  -5  22   1       49.03       49.33     18.42 o 
  -4  22   1      114.29      107.32     19.67 o 
  -3  22   1      600.28      514.96     28.32 o 
  -2  22   1      263.04      288.97     26.70 o 
  -1  22   1     1503.30     1482.48     58.47 o 
   0  22   1      339.09      395.43     29.49 o 
   1  22   1     2049.74     2123.43     80.60 o 
   2  22   1      156.61      168.01     21.12 o 
   3  22   1        3.07        9.73     15.80 o 
   4  22   1      230.36      226.49     23.30 o 
   5  22   1       17.23       15.64     19.89 o 
   6  22   1        3.34        0.00     20.92 o 
   7  22   1       17.25       11.80     25.44 o 
  -7  23   1        2.69        0.66     24.88 o 
  -6  23   1        4.54        0.00     19.96 o 
  -5  23   1        1.11        0.00     17.27 o 
  -4  23   1       23.02        1.56     14.11 o 
  -3  23   1      612.25      665.52     36.13 o 
  -2  23   1      252.23      248.82     26.68 o 
  -1  23   1      494.06      468.98     31.29 o 
   0  23   1      370.30      387.61     30.17 o 
   1  23   1      132.30      170.59     24.99 o 
   2  23   1       10.29        0.00     15.27 o 
   3  23   1      136.66      114.33     20.85 o 
   4  23   1      193.38      213.26     24.07 o 
   5  23   1      196.82      188.36     26.77 o 
   6  23   1      160.01      120.69     25.66 o 
   7  23   1       41.85       54.41     27.75 o 
  -7  24   1       46.64       40.61     27.76 o 
  -6  24   1        1.23       16.86     22.04 o 
  -5  24   1        6.31        9.02     18.59 o 
  -4  24   1      124.48       68.21     18.34 o 
  -3  24   1       45.71       61.40     22.15 o 
  -2  24   1       76.46       81.77     22.74 o 
  -1  24   1      265.34      278.91     28.42 o 
   0  24   1       74.05       76.75     21.43 o 
   1  24   1      255.39      254.65     27.41 o 
   2  24   1       92.12       92.74     22.61 o 
   3  24   1      437.34      481.85     34.07 o 
   4  24   1      312.28      404.11     29.32 o 
   5  24   1        0.74       22.07     21.83 o 
   6  24   1       27.80       42.50     24.71 o 
   7  24   1       21.41       35.45     27.98 o 
  -6  25   1        0.39        0.08     22.28 o 
  -5  25   1      226.72      240.54     30.23 o 
  -4  25   1       30.59       26.45     20.72 o 
  -3  25   1      445.08      419.36     33.03 o 
  -2  25   1       31.23        0.00     19.09 o 
  -1  25   1       30.51       26.00     20.29 o 
   0  25   1      953.11      904.62     41.84 o 
   1  25   1       86.28       72.91     22.15 o 
   2  25   1      151.08      142.72     25.75 o 
   3  25   1      251.27      272.20     30.05 o 
   4  25   1        0.11        5.29     17.82 o 
   5  25   1      309.45      394.49     38.25 o 
   6  25   1       66.53       88.49     26.75 o 
  -6  26   1        1.98       29.05     28.45 o 
  -5  26   1       78.77       97.68     30.40 o 
  -4  26   1      107.20      171.65     28.09 o 
  -3  26   1        4.53       28.57     22.11 o 
  -2  26   1       55.56       48.01     22.60 o 
  -1  26   1       50.17       29.70     20.36 o 
   0  26   1      158.43      170.92     26.55 o 
   1  26   1        9.51        0.00     19.54 o 
   2  26   1       46.57       40.00     22.38 o 
   3  26   1      239.21      264.54     30.94 o 
   4  26   1      185.31      121.25     32.92 o 
   5  26   1        1.65        0.00     21.98 o 
   6  26   1       44.18       57.73     25.89 o 
  -5  27   1        0.20        0.00     25.69 o 
  -4  27   1       32.83       21.68     23.79 o 
  -3  27   1      151.17      191.22     29.30 o 
  -2  27   1       52.01       69.11     24.38 o 
  -1  27   1      122.75      150.05     27.22 o 
   0  27   1       87.63      116.07     25.99 o 
   1  27   1       12.56        6.25     20.72 o 
   2  27   1       24.89       23.99     22.58 o 
   3  27   1       26.29       32.54     23.20 o 
   4  27   1        1.28        0.00     18.99 o 
   5  27   1      134.69      128.58     32.35 o 
  -5  28   1       79.91       89.71     32.26 o 
  -4  28   1       35.14       28.58     25.12 o 
  -3  28   1        3.97        4.03     22.82 o 
  -2  28   1       31.95       50.85     23.53 o 
  -1  28   1       29.32       39.47     23.84 o 
   0  28   1      251.32      306.61     32.64 o 
   1  28   1       27.62       27.56     22.68 o 
   2  28   1        0.35        0.00     22.97 o 
   3  28   1      128.76      153.40     29.56 o 
   4  28   1       25.86       13.34     22.69 o 
  -4  29   1       15.99       18.39     26.52 o 
  -3  29   1        5.86       13.54     23.89 o 
  -2  29   1       30.37       33.05     23.53 o 
  -1  29   1      369.18      397.26     36.67 o 
   0  29   1        6.94       16.58     24.10 o 
   1  29   1       54.62       77.23     27.13 o 
   2  29   1       23.25       19.89     25.82 o 
   3  29   1       17.43       28.82     26.84 o 
   4  29   1       31.23       46.95     26.41 o 
  -3  30   1        4.06       29.80     25.94 o 
  -2  30   1       32.93       29.05     25.48 o 
  -1  30   1        0.52       23.68     25.83 o 
   0  30   1       69.83       91.87     30.01 o 
   1  30   1      174.75      211.27     34.11 o 
   2  30   1        1.58        0.00     25.47 o 
   3  30   1       42.40       57.89     29.43 o 
  -1  31   1       17.48       20.22     29.97 o 
   0  31   1       69.15       76.99     31.44 o 
   1  31   1       13.30       26.92     27.84 o 
 -10   0   2       47.15       78.55     31.08 o 
  -8   0   2      431.82      315.65     34.52 o 
  -6   0   2      319.81      377.02     51.88 o 
  -4   0   2     1397.66     1246.78    103.84 o 
  -2   0   2    29854.79    27096.41    961.81 o 
   0   0   2     8562.40     6893.98    864.60 o 
   2   0   2    10412.02     9252.38    281.54 o 
   4   0   2     4852.73     4876.78    474.92 o 
   6   0   2      156.30      165.25     26.87 o 
   8   0   2      266.09      275.19     35.69 o 
  10   0   2       95.76      146.39     37.92 o 
 -11   1   2        0.00        0.03     22.19 o 
 -10   1   2        5.30        0.00     18.59 o 
  -9   1   2      105.38       85.30     20.38 o 
  -8   1   2        0.48        0.00     15.36 o 
  -7   1   2        0.56       10.29     13.45 o 
  -6   1   2        0.93        0.00     10.37 o 
  -5   1   2      587.64      471.18     28.88 o 
  -4   1   2     6270.61     6001.19    314.26 o 
  -3   1   2      229.66      223.73     10.77 o 
  -2   1   2     6282.02     5495.30    287.41 o 
  -1   1   2      354.09      249.08     12.52 o 
   0   1   2    18057.78    17534.63    765.50 o 
   1   1   2    19720.33    18308.34    168.69 o 
   2   1   2     1503.20     1444.27     38.92 o 
   3   1   2     1009.85     1433.81     56.45 o 
   4   1   2       58.85       52.73      8.35 o 
   5   1   2       10.21        2.27      8.41 o 
   6   1   2     1739.00     1737.72     83.08 o 
   7   1   2        9.59        4.20     13.74 o 
   8   1   2      245.17      315.57     26.96 o 
   9   1   2       62.87       59.42     20.39 o 
  10   1   2      224.07      245.10     29.18 o 
  11   1   2        2.54       18.06     24.88 o 
 -11   2   2        7.47       15.97     23.08 o 
 -10   2   2        7.50        0.00     19.28 o 
  -9   2   2       15.22        3.18     16.47 o 
  -8   2   2      419.35      423.38     36.15 o 
  -7   2   2       20.14       27.28     14.46 o 
  -6   2   2       84.55      120.58     14.66 o 
  -5   2   2     1174.61     1061.42     47.38 o 
  -4   2   2     3677.54     3166.33    173.54 o 
  -3   2   2      464.20      367.43     18.42 o 
  -2   2   2      422.30      411.75     17.52 o 
  -1   2   2      942.15     1130.13     51.72 o 
   1   2   2    46285.71    46416.27    803.18 o 
   2   2   2    53939.91    53530.27   1270.25 o 
   3   2   2    16881.28    20288.58    655.19 o 
   4   2   2     5548.26     6859.57    363.86 o 
   5   2   2       62.92       27.69     11.79 o 
   6   2   2      272.86      286.94     21.45 o 
   7   2   2       93.96       80.48     16.44 o 
   8   2   2      269.26      157.02     38.63 o 
   9   2   2       87.66       77.89     17.73 o 
  10   2   2      247.17      246.96     44.08 o 
  11   2   2        1.59        7.83     22.80 o 
 -11   3   2        0.78       12.19     24.35 o 
 -10   3   2       11.63       17.16     19.12 o 
  -9   3   2       69.79       93.74     20.65 o 
  -8   3   2       82.13       77.99     18.54 o 
  -7   3   2        2.40        0.00     12.90 o 
  -6   3   2       12.15        5.32      9.10 o 
  -5   3   2      131.18      122.88     10.67 o 
  -4   3   2     3654.98     3336.21    123.10 o 
  -3   3   2       86.28       71.86      6.61 o 
  -2   3   2     1034.47      806.35     13.87 o 
  -1   3   2     2492.28     3841.77    214.32 o 
   0   3   2      285.96      371.63     21.69 o 
   1   3   2     4054.55     4155.81     87.76 o 
   2   3   2     2358.43     2465.48     64.24 o 
   3   3   2     3983.43     4477.41    151.40 o 
   4   3   2     2615.88     2787.75    124.57 o 
   5   3   2        5.86        0.91      8.78 o 
   6   3   2     2616.25     2729.26     65.33 o 
   7   3   2       11.51       12.85     15.25 o 
   8   3   2      661.78      788.48     36.15 o 
   9   3   2      102.24      116.48     23.38 o 
  10   3   2       49.90       79.09     24.20 o 
  11   3   2        0.39       24.26     35.82 o 
 -11   4   2       10.33       12.84     21.56 o 
 -10   4   2       23.55       41.03     18.31 o 
  -9   4   2        0.00       19.67     21.67 o 
  -8   4   2     1110.68     1019.39     39.28 o 
  -7   4   2        5.63        0.00     12.97 o 
  -6   4   2     2077.33     1861.89     51.05 o 
  -5   4   2      330.55      316.94     30.20 o 
  -4   4   2     6749.60     6309.33    147.24 o 
  -3   4   2       51.90       51.90      6.07 o 
  -2   4   2    22021.10    24892.82    574.55 o 
  -1   4   2       56.11       32.60      7.38 o 
   0   4   2      310.02      137.13     25.91 o 
   1   4   2    10347.30    10561.26    347.47 o 
   2   4   2     4624.52     5233.86    183.48 o 
   3   4   2     1651.47     2209.76     65.47 o 
   4   4   2    11530.85    12760.57    316.96 o 
   5   4   2      721.60      697.93     28.37 o 
   6   4   2        6.96       10.05     13.36 o 
   7   4   2       26.31       31.69     15.60 o 
   8   4   2      499.44      483.31     36.59 o 
   9   4   2      130.75      128.86     24.08 o 
  10   4   2      433.34      440.66     39.35 o 
 -11   5   2        4.80       12.59     21.07 o 
 -10   5   2       77.48       70.43     19.25 o 
  -9   5   2       10.78       24.31     15.22 o 
  -8   5   2      621.23      375.65     74.37 o 
  -7   5   2        5.18       10.14      9.20 o 
  -6   5   2       23.62       25.80      9.07 o 
  -5   5   2       20.93       17.91      7.46 o 
  -4   5   2       73.65       71.39      8.42 o 
  -3   5   2      345.65      411.91     13.64 o 
  -2   5   2      539.36      557.83     24.43 o 
  -1   5   2     2210.08     2631.95    194.19 o 
   0   5   2     1785.68     1575.65    111.18 o 
   1   5   2     3987.73     4655.04    200.67 o 
   2   5   2     2370.12     2241.53     58.76 o 
   3   5   2      442.51      519.63     18.51 o 
   4   5   2     1172.79     1166.71     30.95 o 
   5   5   2      746.29      771.21     24.75 o 
   6   5   2     1426.43     1329.22     51.47 o 
   7   5   2      132.57      152.42     20.13 o 
   8   5   2      791.45      704.16     40.81 o 
   9   5   2       40.80       28.62     19.21 o 
  10   5   2       16.52       26.76     24.60 o 
 -11   6   2        0.16        4.33     20.65 o 
 -10   6   2       32.21       45.27     19.14 o 
  -9   6   2        2.69       13.60     15.86 o 
  -8   6   2     1054.99      832.76     42.06 o 
  -7   6   2      417.35      361.86     23.27 o 
  -6   6   2      834.90      757.24     38.75 o 
  -5   6   2      948.02      969.47     41.56 o 
  -4   6   2      521.18      410.97     14.65 o 
  -3   6   2      254.57      276.51     11.65 o 
  -2   6   2     8722.04    10466.71    314.83 o 
  -1   6   2     6686.93     8323.42    585.64 o 
   0   6   2    10066.13    12623.97    770.12 o 
   1   6   2     2609.02     2703.79    241.20 o 
   2   6   2     3290.14     3069.37     93.64 o 
   3   6   2      485.71      418.72     19.44 o 
   4   6   2      375.32      438.42     17.55 o 
   5   6   2      128.82      180.23     14.61 o 
   6   6   2      505.07      519.43     26.31 o 
   7   6   2      147.09      152.02     20.56 o 
   8   6   2      584.00      560.03     31.24 o 
   9   6   2        4.37       31.92     21.28 o 
  10   6   2      115.83      109.09     29.27 o 
 -11   7   2        3.44       19.90     24.64 o 
 -10   7   2      184.00      178.50     27.81 o 
  -9   7   2        2.26        5.18     15.91 o 
  -8   7   2      711.86      675.31     84.40 o 
  -7   7   2        8.62       28.34     14.11 o 
  -6   7   2      290.79      231.07     21.78 o 
  -5   7   2      197.91      218.04     13.08 o 
  -4   7   2       88.43       82.37      9.33 o 
  -3   7   2     3614.42     4020.64     81.39 o 
  -2   7   2      110.02       93.68      8.13 o 
  -1   7   2     6542.50     7072.12    505.24 o 
   0   7   2     1504.29     1470.80    128.25 o 
   1   7   2      391.90      393.73     73.98 o 
   2   7   2      121.72      124.23      8.21 o 
   3   7   2       20.23       45.83      7.81 o 
   4   7   2      154.11      143.80     10.83 o 
   5   7   2     5859.07     6493.85    237.40 o 
   6   7   2      192.82      217.79     19.87 o 
   7   7   2      361.88      378.82     25.99 o 
   8   7   2      306.89      374.66     28.01 o 
   9   7   2        2.36        0.00     19.32 o 
  10   7   2       19.81       30.26     25.36 o 
 -11   8   2        3.20        0.00     25.13 o 
 -10   8   2        1.74       12.74     18.90 o 
  -9   8   2        1.76        4.34     15.60 o 
  -8   8   2      242.84      212.41     38.52 o 
  -7   8   2      447.57      348.73     46.27 o 
  -6   8   2     1822.89     1681.36    128.82 o 
  -5   8   2       70.95       48.61      9.79 o 
  -4   8   2     3744.37     3493.03    183.41 o 
  -3   8   2     1356.50     1237.81     73.08 o 
  -2   8   2     1959.05     2196.73     93.53 o 
  -1   8   2     2017.33     2383.13    180.01 o 
   0   8   2    12194.26    13117.53    953.33 o 
   1   8   2      149.15      134.64     17.00 o 
   2   8   2     4913.30     4638.64    171.23 o 
   3   8   2      435.00      542.13     19.28 o 
   4   8   2        6.54       18.39      8.30 o 
   5   8   2       33.64       15.84     11.42 o 
   6   8   2        0.09        0.00     12.64 o 
   7   8   2        1.10        7.62     16.02 o 
   8   8   2      258.01      259.31     28.89 o 
   9   8   2        0.01        0.00     21.20 o 
  10   8   2       48.02       59.89     26.69 o 
 -11   9   2        6.19        3.14     26.17 o 
 -10   9   2       49.76       50.90     22.53 o 
  -9   9   2       16.70       11.48     15.09 o 
  -8   9   2      399.56      301.29     67.38 o 
  -7   9   2      608.46      373.29     64.43 o 
  -6   9   2       85.86       57.72     12.36 o 
  -5   9   2      377.02      394.47     31.39 o 
  -4   9   2     4134.34     4283.25    193.78 o 
  -3   9   2      916.67      964.52     33.86 o 
  -2   9   2       46.81       26.20      6.58 o 
  -1   9   2     2239.47     2443.08    176.54 o 
   0   9   2      364.94      399.36     37.11 o 
   1   9   2     1523.40     1529.93     72.01 o 
   2   9   2      231.08      312.44     12.34 o 
   3   9   2      288.54      244.92     12.45 o 
   4   9   2        1.85        0.00      7.68 o 
   5   9   2     1071.24     1055.43     58.66 o 
   6   9   2      470.30      485.53     26.96 o 
   7   9   2      611.64      585.71     50.81 o 
   8   9   2      139.57      145.29     25.68 o 
   9   9   2        6.71        0.00     21.20 o 
  10   9   2       30.74       36.28     26.90 o 
 -11  10   2        0.27        0.00     26.34 o 
 -10  10   2        6.37        0.00     19.95 o 
  -9  10   2        0.08        0.00     15.47 o 
  -8  10   2       54.99       28.38     14.16 o 
  -7  10   2      139.49       94.31     34.33 o 
  -6  10   2      690.83      555.90     34.45 o 
  -5  10   2      185.48      154.33     30.06 o 
  -4  10   2      367.97      352.28     59.39 o 
  -3  10   2     3975.72     4434.43    122.88 o 
  -2  10   2     1431.20     1547.38     67.90 o 
  -1  10   2        2.07        8.48      7.14 o 
   0  10   2     4837.66     5519.80    385.85 o 
   1  10   2     3189.31     3799.38    155.93 o 
   2  10   2     2817.68     3220.41    120.11 o 
   3  10   2     1414.36     1565.37     55.02 o 
   4  10   2       37.02       29.62      8.85 o 
   5  10   2        7.52        0.00     11.20 o 
   6  10   2      206.86      167.62     22.94 o 
   7  10   2       44.91       55.37     20.94 o 
   8  10   2      216.30      206.85     27.49 o 
   9  10   2       26.73       26.47     23.08 o 
  10  10   2       57.95       93.28     30.55 o 
 -10  11   2        3.85        9.91     20.74 o 
  -9  11   2        4.48        4.90     17.09 o 
  -8  11   2      313.60      156.83     52.96 o 
  -7  11   2     1417.03     1457.62    119.16 o 
  -6  11   2      669.48      602.72     72.96 o 
  -5  11   2      453.09      415.64     40.02 o 
  -4  11   2     1591.62     1695.67     81.88 o 
  -3  11   2     1089.48     1252.14     46.20 o 
  -2  11   2     4057.91     4573.25    222.97 o 
  -1  11   2     1487.18     1703.01     98.18 o 
   0  11   2     4556.61     4751.46    333.11 o 
   1  11   2      156.95      150.87      9.72 o 
   2  11   2     2888.35     3364.34    110.75 o 
   3  11   2      745.28      658.75     36.37 o 
   4  11   2        0.45        0.00      8.68 o 
   5  11   2       17.32       18.53     14.07 o 
   6  11   2     1289.70     1167.85     71.03 o 
   7  11   2        2.26        4.77     18.19 o 
   8  11   2      253.86      270.63     30.58 o 
   9  11   2        1.12        0.00     21.91 o 
  10  11   2       19.78       33.77     28.51 o 
 -10  12   2        7.79        5.56     21.08 o 
  -9  12   2        0.48        2.92     17.47 o 
  -8  12   2       12.47        0.00     15.38 o 
  -7  12   2        7.24        0.00     12.60 o 
  -6  12   2      392.57      381.70     51.33 o 
  -5  12   2      131.78      121.30     13.33 o 
  -4  12   2     1375.26     1277.95     54.57 o 
  -3  12   2      223.67      277.77     14.71 o 
  -2  12   2     1645.36     1841.35     89.52 o 
  -1  12   2     3904.36     4239.75    212.56 o 
   0  12   2      210.09      177.39     11.25 o 
   1  12   2     2472.55     2743.04    146.48 o 
   2  12   2     7339.67     8000.08    437.68 o 
   3  12   2      874.77      869.77     41.83 o 
   4  12   2      354.82      391.81     20.21 o 
   5  12   2      122.64      133.30     18.99 o 
   6  12   2       36.85       16.48     18.65 o 
   7  12   2       48.75       69.70     21.81 o 
   8  12   2      209.40      255.05     30.51 o 
   9  12   2       31.86       51.29     25.99 o 
  10  12   2      112.76      140.53     34.60 o 
 -10  13   2       17.56        0.00     19.94 o 
  -9  13   2        1.51        9.68     18.64 o 
  -8  13   2      284.19      226.40     30.22 o 
  -7  13   2      135.70       75.00     20.06 o 
  -6  13   2     1180.76      996.50     62.45 o 
  -5  13   2      109.58      127.41     14.37 o 
  -4  13   2       82.04       80.93     12.56 o 
  -3  13   2       11.67       13.01      9.51 o 
  -2  13   2      669.74      718.96     42.14 o 
  -1  13   2      132.80      171.00     13.56 o 
   0  13   2      232.45      185.76     18.03 o 
   1  13   2      673.22      759.49     32.35 o 
   2  13   2     3921.99     4361.63    205.77 o 
   3  13   2      415.24      401.56     19.83 o 
   4  13   2       24.46       45.45     13.12 o 
   5  13   2       18.45        8.85     14.00 o 
   6  13   2     1927.56     2070.02     85.26 o 
   7  13   2       75.47       71.79     22.69 o 
   8  13   2      213.41      224.79     30.35 o 
   9  13   2       12.16       13.83     24.42 o 
  10  13   2       13.31       12.74     29.43 o 
 -10  14   2        0.01        2.79     22.64 o 
  -9  14   2        3.68        0.00     19.57 o 
  -8  14   2       21.02       37.19     20.56 o 
  -7  14   2       27.68       17.78     18.40 o 
  -6  14   2      149.54      128.66     20.07 o 
  -5  14   2      167.20      194.22     16.39 o 
  -4  14   2     1200.00     1077.22     56.11 o 
  -3  14   2        6.71        9.28      9.83 o 
  -2  14   2       15.12        0.00      8.75 o 
  -1  14   2       14.76       25.39     10.77 o 
   0  14   2     2467.58     2532.41    164.35 o 
   1  14   2      191.16      185.41     12.01 o 
   2  14   2     5353.54     5710.25    250.17 o 
   3  14   2        4.89        4.27     11.40 o 
   4  14   2      582.68      503.30     28.39 o 
   5  14   2       28.13       11.03     15.46 o 
   6  14   2      274.67      319.73     29.96 o 
   7  14   2      363.18      315.02     30.94 o 
   8  14   2      117.21       94.84     26.21 o 
   9  14   2       17.97       10.67     23.37 o 
 -10  15   2      101.24       84.80     28.27 o 
  -9  15   2       12.19        6.40     22.29 o 
  -8  15   2      353.88      319.10     31.74 o 
  -7  15   2       75.32       55.35     21.14 o 
  -6  15   2       63.35       59.16     18.05 o 
  -5  15   2      239.05      242.48     25.32 o 
  -4  15   2       77.61       68.52     13.29 o 
  -3  15   2       98.52       77.12     11.62 o 
  -2  15   2      166.80      161.07     13.93 o 
  -1  15   2     1911.97     1804.65     89.36 o 
   0  15   2      290.84      374.98     26.69 o 
   1  15   2      745.81      736.28     42.81 o 
   2  15   2      847.87      725.66     58.93 o 
   3  15   2        0.36        0.00     11.84 o 
   4  15   2      268.35      266.06     26.03 o 
   5  15   2      121.05       87.51     18.95 o 
   6  15   2     1922.24     1649.98    145.51 o 
   7  15   2       65.35       62.41     23.16 o 
   8  15   2      359.39      380.71     36.18 o 
   9  15   2       25.73        0.00     22.47 o 
 -10  16   2        0.43       25.06     31.06 o 
  -9  16   2        0.34        0.00     22.15 o 
  -8  16   2      111.34       91.25     26.89 o 
  -7  16   2        5.69        0.00     18.97 o 
  -6  16   2      520.57      535.57     42.41 o 
  -5  16   2        0.38        2.77     13.74 o 
  -4  16   2      258.44      273.98     18.16 o 
  -3  16   2       86.52       73.53     12.94 o 
  -2  16   2      119.69      103.71     13.42 o 
  -1  16   2      437.81      453.65     21.18 o 
   0  16   2     5253.98     5142.14    320.88 o 
   1  16   2      845.84      799.07     42.90 o 
   2  16   2      809.80      724.29     36.08 o 
   3  16   2      235.29      249.39     19.51 o 
   4  16   2       18.35       35.91     14.63 o 
   5  16   2      140.81      186.72     22.65 o 
   6  16   2       70.71      115.82     21.25 o 
   7  16   2       37.25       51.38     22.67 o 
   8  16   2       45.41       72.49     26.36 o 
   9  16   2        1.88        0.00     24.80 o 
  -9  17   2       10.15       31.69     25.40 o 
  -8  17   2      103.88      107.29     26.09 o 
  -7  17   2        5.04        9.22     20.55 o 
  -6  17   2       10.46       12.83     17.60 o 
  -5  17   2        0.12        0.00     14.41 o 
  -4  17   2       15.44        2.67     14.23 o 
  -3  17   2      492.07      505.27     23.98 o 
  -2  17   2      205.81      222.73     21.54 o 
  -1  17   2        0.69        0.00     10.11 o 
   0  17   2      974.26      890.95     38.42 o 
   1  17   2      169.75      172.88     17.76 o 
   2  17   2        5.30        6.16     12.91 o 
   3  17   2      625.44      654.85     37.15 o 
   4  17   2       67.07       67.38     16.33 o 
   5  17   2      132.82      141.46     21.91 o 
   6  17   2      382.23      375.80     28.98 o 
   7  17   2      130.75      119.00     26.47 o 
   8  17   2      152.57      159.93     30.95 o 
   9  17   2       10.18       16.66     27.10 o 
  -9  18   2       25.70       35.48     26.33 o 
  -8  18   2      172.30      212.16     31.09 o 
  -7  18   2      134.71      124.19     26.66 o 
  -6  18   2     1451.55     1409.46     91.91 o 
  -5  18   2       25.66       46.67     16.66 o 
  -4  18   2      276.89      309.10     22.57 o 
  -3  18   2       77.98       69.76     16.21 o 
  -2  18   2      675.44      620.83     36.60 o 
  -1  18   2      232.10      259.31     20.45 o 
   0  18   2     1042.54     1069.87     55.04 o 
   1  18   2      235.04      266.54     20.40 o 
   2  18   2       33.76       43.04     15.10 o 
   3  18   2       17.06        9.71     14.42 o 
   4  18   2      180.90      188.52     19.86 o 
   5  18   2        1.28        0.00     16.60 o 
   6  18   2      243.88      184.26     24.59 o 
   7  18   2       54.58       42.80     24.26 o 
   8  18   2       34.99       29.48     24.87 o 
  -9  19   2        2.53       19.36     26.60 o 
  -8  19   2        9.97        5.75     23.39 o 
  -7  19   2       55.77       58.74     24.26 o 
  -6  19   2        0.14       30.46     18.72 o 
  -5  19   2       34.17       52.43     17.07 o 
  -4  19   2       72.02       60.61     17.24 o 
  -3  19   2      178.03      187.46     19.99 o 
  -2  19   2      246.55      275.96     20.88 o 
  -1  19   2      389.33      396.89     22.62 o 
   0  19   2      170.71      176.55     18.45 o 
   1  19   2      101.61       88.42     17.18 o 
   2  19   2      339.25      349.16     27.42 o 
   3  19   2        3.71       17.86     14.28 o 
   4  19   2        6.54        0.00     14.63 o 
   5  19   2        0.56        5.53     18.52 o 
   6  19   2       10.28       17.48     19.32 o 
   7  19   2      132.80      148.30     30.20 o 
   8  19   2       31.98        3.41     24.08 o 
  -8  20   2       13.40        0.00     23.76 o 
  -7  20   2       15.02       34.15     23.51 o 
  -6  20   2      798.18      731.97     62.94 o 
  -5  20   2        2.06        5.04     15.96 o 
  -4  20   2      578.23      518.52     28.06 o 
  -3  20   2        0.06        0.00     14.73 o 
  -2  20   2       26.06        5.24     15.53 o 
  -1  20   2      148.90      145.14     18.46 o 
   0  20   2        2.03        0.00     14.53 o 
   1  20   2     1024.87     1014.65     40.68 o 
   2  20   2      669.95      674.34     52.24 o 
   3  20   2      337.10      249.21     55.53 o 
   4  20   2      219.64      235.35     23.46 o 
   5  20   2      325.32      348.12     29.18 o 
   6  20   2        3.59        0.00     18.85 o 
   7  20   2      114.94      112.21     29.67 o 
   8  20   2       26.31       12.46     25.54 o 
  -8  21   2       25.61       16.61     25.36 o 
  -7  21   2        9.98        2.06     22.59 o 
  -6  21   2      163.43      174.85     25.54 o 
  -5  21   2        9.32        0.00     16.31 o 
  -4  21   2      164.40      122.90     18.59 o 
  -3  21   2      593.55      559.80     36.55 o 
  -2  21   2       88.05       83.68     21.29 o 
  -1  21   2       23.71       23.35     19.36 o 
   0  21   2     1506.09     1439.06     50.40 o 
   1  21   2      200.04      161.86     20.75 o 
   2  21   2      847.31      830.07     45.81 o 
   3  21   2        1.52        0.00     13.10 o 
   4  21   2      296.94      299.23     24.62 o 
   5  21   2       87.24       85.73     22.66 o 
   6  21   2      115.90      133.92     25.58 o 
   7  21   2        1.84        0.00     24.15 o 
   8  21   2       54.18       74.59     30.90 o 
  -8  22   2       53.07       79.48     29.11 o 
  -7  22   2       28.56       41.60     25.13 o 
  -6  22   2       93.69      107.15     24.15 o 
  -5  22   2      139.56      158.84     22.39 o 
  -4  22   2      523.68      428.66     71.24 o 
  -3  22   2       97.67      104.71     22.27 o 
  -2  22   2      274.63      308.78     27.58 o 
  -1  22   2       15.92       40.16     20.07 o 
   0  22   2      907.33      899.23     39.28 o 
   1  22   2      290.31      275.56     23.46 o 
   2  22   2       23.33       28.25     16.32 o 
   3  22   2        1.69        0.00     14.63 o 
   4  22   2       20.81       45.93     18.08 o 
   5  22   2        3.71        0.00     18.65 o 
   6  22   2        1.67        0.00     20.73 o 
   7  22   2        0.01        4.47     24.71 o 
  -7  23   2        9.05        5.82     24.36 o 
  -6  23   2       50.18       50.29     22.06 o 
  -5  23   2      347.61      347.98     29.22 o 
  -4  23   2        0.39        0.00     17.74 o 
  -3  23   2        0.12        2.86     18.00 o 
  -2  23   2      259.52      304.56     28.26 o 
  -1  23   2     1381.36     1355.95     46.00 o 
   0  23   2     1368.66     1435.58     46.29 o 
   1  23   2      298.58      331.37     25.00 o 
   2  23   2       18.47       24.71     16.61 o 
   3  23   2       77.90       67.42     18.58 o 
   4  23   2        6.91        6.59     16.73 o 
   5  23   2       14.39       26.78     21.57 o 
   6  23   2      110.90       97.07     25.19 o 
   7  23   2        8.38        0.00     25.62 o 
  -7  24   2       56.57       90.64     29.97 o 
  -6  24   2      178.64      203.07     29.05 o 
  -5  24   2      133.55      129.56     25.56 o 
  -4  24   2      235.55      266.86     29.04 o 
  -3  24   2        1.45        2.18     19.86 o 
  -2  24   2       30.05       24.14     20.51 o 
  -1  24   2      292.64      343.79     29.76 o 
   0  24   2       27.33       82.55     22.23 o 
   1  24   2      122.49      155.42     24.84 o 
   2  24   2       44.63       30.91     17.82 o 
   3  24   2        0.44       15.56     18.11 o 
   4  24   2      174.98      184.15     24.69 o 
   5  24   2       72.02       85.80     24.89 o 
   6  24   2        1.39        0.00     21.77 o 
  -7  25   2       15.74        0.00     26.90 o 
  -6  25   2       25.91       47.88     28.26 o 
  -5  25   2       27.90       47.50     23.54 o 
  -4  25   2       32.09       61.56     23.10 o 
  -3  25   2       77.73       88.41     23.53 o 
  -2  25   2       60.38       43.30     20.97 o 
  -1  25   2       12.32        9.13     19.51 o 
   0  25   2      380.75      388.95     31.57 o 
   1  25   2       72.47       92.99     22.68 o 
   2  25   2      484.72      527.82     39.89 o 
   3  25   2       82.01       72.07     20.75 o 
   4  25   2       83.63       72.89     21.74 o 
   5  25   2       54.77       47.26     24.37 o 
   6  25   2       71.67       86.42     26.85 o 
  -6  26   2       94.43       85.12     32.44 o 
  -5  26   2       29.95       27.94     24.12 o 
  -4  26   2      267.15      314.07     32.31 o 
  -3  26   2        1.87       31.34     21.97 o 
  -2  26   2      129.25      162.68     26.45 o 
  -1  26   2      499.90      554.25     36.45 o 
   0  26   2        6.67       15.35     20.76 o 
   1  26   2       45.85       41.01     22.47 o 
   2  26   2       36.44       59.65     22.76 o 
   3  26   2        4.89        3.73     20.32 o 
   4  26   2      228.88      263.17     28.30 o 
   5  26   2        0.82        0.00     21.15 o 
  -5  27   2        0.07       20.81     23.61 o 
  -4  27   2       21.40       31.93     23.54 o 
  -3  27   2        8.25       14.47     23.20 o 
  -2  27   2        2.75        0.00     20.42 o 
  -1  27   2        2.43       18.33     22.38 o 
   0  27   2       19.49       24.81     21.72 o 
   1  27   2        9.21        9.80     21.40 o 
   2  27   2      315.84      291.94     31.91 o 
   3  27   2        2.85        7.02     22.33 o 
   4  27   2      138.55      146.13     33.40 o 
   5  27   2        0.01        0.00     23.49 o 
  -5  28   2        0.70        0.00     28.14 o 
  -4  28   2       48.61       72.84     25.84 o 
  -3  28   2       28.39       64.06     25.45 o 
  -2  28   2       15.84       30.79     23.15 o 
  -1  28   2       44.61       87.43     25.81 o 
   0  28   2      308.81      263.86     31.87 o 
   1  28   2        3.45        0.20     21.84 o 
   2  28   2       36.33       47.09     25.00 o 
   3  28   2       74.29       87.70     27.54 o 
   4  28   2       53.04       45.64     22.17 o 
  -4  29   2       47.27       28.50     26.48 o 
  -3  29   2       20.07       10.40     25.14 o 
  -2  29   2       52.24       29.22     23.53 o 
  -1  29   2       27.09       33.41     25.00 o 
   0  29   2        7.81       23.47     23.90 o 
   1  29   2        9.15       18.69     23.70 o 
   2  29   2      112.10      145.68     30.79 o 
   3  29   2        6.13       15.67     26.07 o 
  -3  30   2        3.48       24.01     26.06 o 
  -2  30   2        2.25        0.00     24.01 o 
  -1  30   2        0.76       15.18     25.08 o 
   0  30   2      188.92      196.72     32.73 o 
   1  30   2       24.77       55.78     26.38 o 
   2  30   2       17.22       37.21     29.15 o 
  -1  31   2      100.55      119.82     31.76 o 
   0  31   2      154.48      139.67     32.79 o 
 -11   0   3       62.81       11.55     32.60 o 
  -9   0   3      109.94      122.30     29.44 o 
  -7   0   3        5.41        9.75     19.69 o 
  -5   0   3     4274.06     3685.91    275.30 o 
  -3   0   3    27065.78    24926.12   1714.52 o 
  -1   0   3      609.24      443.23     67.73 o 
   1   0   3    10840.89     8625.27    504.06 o 
   3   0   3     1252.21     1723.82     32.96 o 
   5   0   3      481.26      473.72    159.33 o 
   7   0   3      245.21      211.73     31.26 o 
   9   0   3      178.99      186.60     36.45 o 
 -11   1   3       14.43       30.92     24.91 o 
 -10   1   3        9.64       13.30     18.75 o 
  -9   1   3      355.66      374.79     27.31 o 
  -8   1   3       16.02       17.90     15.25 o 
  -7   1   3     1477.25     1404.75     69.41 o 
  -6   1   3       10.36        7.23      8.89 o 
  -5   1   3      175.29      155.77      9.99 o 
  -4   1   3       34.39       29.77      6.57 o 
  -3   1   3     2300.62     1972.09     86.19 o 
  -2   1   3    12794.29    12890.90    559.88 o 
  -1   1   3     1423.33     2076.34    253.38 o 
   0   1   3      269.39      283.60      9.71 o 
   1   1   3     2958.89     2457.70    107.60 o 
   2   1   3     7771.28     8352.29    223.75 o 
   3   1   3      180.02      162.42      9.23 o 
   4   1   3      112.25      132.82      9.13 o 
   5   1   3     4135.97     4398.23    136.55 o 
   6   1   3       26.98       31.95     12.95 o 
   7   1   3       15.00        6.46     13.13 o 
   8   1   3       20.16        8.65     14.37 o 
   9   1   3      175.62      193.87     36.23 o 
  10   1   3       17.40       20.70     20.42 o 
 -11   2   3       95.74      138.61     30.01 o 
 -10   2   3      177.77      154.53     24.39 o 
  -9   2   3      296.40      313.74     25.79 o 
  -8   2   3       10.46        0.00     14.12 o 
  -7   2   3       20.37        0.00     13.53 o 
  -6   2   3      552.22      444.47     27.85 o 
  -5   2   3      969.89      878.62     47.88 o 
  -4   2   3     4963.70     4718.78    165.25 o 
  -3   2   3       49.09       38.50      5.85 o 
  -2   2   3      497.84      586.92     23.69 o 
  -1   2   3    43712.55    54581.70   5804.18 o 
   0   2   3        7.90       17.60      3.59 o 
   1   2   3     4171.90     4504.73    101.77 o 
   2   2   3    14369.46    15994.29    361.02 o 
   3   2   3     9395.13    10249.16    297.66 o 
   4   2   3       32.62       25.85      6.94 o 
   5   2   3        5.34        1.46      9.71 o 
   6   2   3        1.94        4.67     13.20 o 
   7   2   3        5.89        4.08     15.31 o 
   8   2   3      240.31      289.19     26.35 o 
   9   2   3      247.71      215.97     26.33 o 
  10   2   3        1.36       11.30     21.29 o 
 -11   3   3        2.41        0.00     27.62 o 
 -10   3   3        8.16        7.34     23.46 o 
  -9   3   3      169.38      185.75     22.81 o 
  -8   3   3       20.60       14.91     14.78 o 
  -7   3   3      120.07      106.95     16.94 o 
  -6   3   3      268.58      240.69     14.93 o 
  -5   3   3       76.06       55.41      8.22 o 
  -4   3   3     1061.85     1127.29     69.68 o 
  -3   3   3     5527.36     6171.30    244.33 o 
  -2   3   3    10147.90    10716.61    318.27 o 
  -1   3   3    24319.01    32094.74   2537.85 o 
   0   3   3     1805.40     2067.59     61.76 o 
   1   3   3     5077.90     5346.20    100.38 o 
   2   3   3     2096.98     2076.90     49.45 o 
   3   3   3      357.35      323.31     12.15 o 
   4   3   3       62.22       66.33      8.21 o 
   5   3   3      208.42      277.02     16.27 o 
   6   3   3       64.45       42.12     14.94 o 
   7   3   3       15.07       21.32     15.82 o 
   8   3   3        6.37       18.46     17.33 o 
   9   3   3        7.38       24.34     19.65 o 
  10   3   3       38.67       59.95     24.06 o 
 -11   4   3       83.26       91.25     32.07 o 
 -10   4   3        0.99        0.00     18.89 o 
  -9   4   3      341.53      360.05     29.39 o 
  -8   4   3      183.52      123.00     23.75 o 
  -7   4   3      214.47      182.20     23.30 o 
  -6   4   3     2873.72     2592.91    165.96 o 
  -5   4   3       28.51       69.49      8.57 o 
  -4   4   3      950.86     1020.75     37.16 o 
  -3   4   3     5919.15     5738.94    106.84 o 
  -2   4   3    37871.36    45343.65   1860.42 o 
  -1   4   3      164.12      279.60     26.57 o 
   0   4   3    13450.62    16198.03    722.73 o 
   1   4   3      131.29       92.26      6.64 o 
   2   4   3      875.53      662.93     17.45 o 
   3   4   3     7527.90     7808.01    267.13 o 
   4   4   3      685.42      524.90     20.96 o 
   5   4   3     3128.17     3197.62    108.02 o 
   6   4   3      161.55      182.11     19.08 o 
   7   4   3      165.25      166.22     21.19 o 
   8   4   3      172.28      138.17     22.06 o 
   9   4   3      294.96      304.18     29.24 o 
  10   4   3       27.71       35.27     29.51 o 
 -11   5   3       33.31       10.06     28.03 o 
 -10   5   3        0.01        0.00     18.88 o 
  -9   5   3      211.77      193.17     23.36 o 
  -8   5   3      188.24      244.25     22.76 o 
  -7   5   3      237.96      246.03     20.50 o 
  -6   5   3      601.74      625.81     21.56 o 
  -5   5   3       30.65       27.43      7.83 o 
  -4   5   3     1382.35     1344.93     35.63 o 
  -3   5   3     5208.67     5063.69    121.35 o 
  -2   5   3       63.78       85.90      9.21 o 
  -1   5   3    38599.82    49974.38   3961.07 o 
   0   5   3    17644.11    20892.01   1072.46 o 
   1   5   3     6430.42     5901.48    252.39 o 
   2   5   3      203.48      229.20     10.65 o 
   3   5   3      599.33      706.29     22.64 o 
   4   5   3        2.98        2.82      7.71 o 
   5   5   3      442.27      598.09     24.10 o 
   6   5   3      376.22      402.62     24.01 o 
   7   5   3     1460.54     1558.90     54.79 o 
   8   5   3       32.07       25.48     20.59 o 
   9   5   3       62.82       95.38     25.60 o 
  10   5   3       24.44       36.98     26.32 o 
 -11   6   3       14.21       31.14     26.51 o 
 -10   6   3       91.07       78.13     21.82 o 
  -9   6   3      261.42      206.62     22.79 o 
  -8   6   3      163.12      153.81     19.16 o 
  -7   6   3       19.02       13.25     11.60 o 
  -6   6   3      208.02      168.70     26.24 o 
  -5   6   3      678.71      518.23     37.08 o 
  -4   6   3     3070.51     2822.86     60.73 o 
  -3   6   3     8556.96     9158.52    291.26 o 
  -2   6   3    11650.25    14325.83    726.93 o 
  -1   6   3        7.18       13.78      6.17 o 
   0   6   3      216.43      138.85     24.72 o 
   1   6   3     2967.82     3409.49    179.77 o 
   2   6   3    13981.65    14295.55    429.95 o 
   3   6   3      462.98      546.36     16.05 o 
   4   6   3     4033.72     4315.52    136.26 o 
   5   6   3     1454.77     1429.97     45.63 o 
   6   6   3      182.94      147.04     19.11 o 
   7   6   3       93.85      108.51     20.23 o 
   8   6   3      191.81      207.64     24.37 o 
   9   6   3      144.50      125.38     27.47 o 
  10   6   3       36.50       53.57     27.02 o 
 -11   7   3       16.72       19.30     27.04 o 
 -10   7   3      102.24       65.68     21.19 o 
  -9   7   3      333.26      362.74     38.86 o 
  -8   7   3      338.31      247.54     22.26 o 
  -7   7   3      890.68      778.00     31.27 o 
  -6   7   3     1186.23     1150.26     66.22 o 
  -5   7   3      256.34      224.65     13.05 o 
  -4   7   3        9.99        0.00      7.42 o 
  -3   7   3      162.21      233.46     11.89 o 
  -2   7   3     7681.56     8677.11    647.13 o 
  -1   7   3      604.64      639.40     48.45 o 
   0   7   3     1663.43     1881.98    164.74 o 
   1   7   3     2538.43     2763.57    111.19 o 
   2   7   3     2651.71     2721.70    104.54 o 
   3   7   3     1642.55     1744.04     76.95 o 
   4   7   3      260.24      335.83     15.66 o 
   5   7   3      694.85      659.00     24.75 o 
   6   7   3      977.46     1018.76     39.46 o 
   7   7   3     1327.66     1366.23     48.02 o 
   8   7   3      245.06      259.88     29.79 o 
   9   7   3      121.26      107.11     27.05 o 
  10   7   3        6.37        5.07     25.98 o 
 -11   8   3       85.08       85.38     37.12 o 
 -10   8   3       34.31       42.93     21.12 o 
  -9   8   3      170.72      212.76     24.14 o 
  -8   8   3       49.71       31.89     16.27 o 
  -7   8   3        0.16        9.06     14.08 o 
  -6   8   3      452.76      388.23     19.88 o 
  -5   8   3     1192.86     1237.10     41.83 o 
  -4   8   3      268.58      267.52     13.46 o 
  -3   8   3    10585.80    11893.93    390.96 o 
  -2   8   3     1536.96     2048.50    126.20 o 
  -1   8   3     2901.09     3612.45    172.50 o 
   0   8   3     3518.89     3603.39    225.65 o 
   1   8   3       25.12       11.39      5.19 o 
   2   8   3      582.78      686.37     27.86 o 
   3   8   3     2140.96     2208.05     71.83 o 
   4   8   3      699.43      581.64     19.59 o 
   5   8   3      133.47      147.20     15.20 o 
   6   8   3      143.37      205.05     20.76 o 
   7   8   3      275.67      308.18     28.43 o 
   8   8   3      174.27      185.27     27.27 o 
   9   8   3       59.68       29.61     23.20 o 
  10   8   3       20.43       15.73     26.87 o 
 -11   9   3        0.03        3.24     33.36 o 
 -10   9   3       80.78       94.79     23.67 o 
  -9   9   3      147.63      148.55     22.55 o 
  -8   9   3      247.00      305.74     28.44 o 
  -7   9   3      983.78      849.83     35.95 o 
  -6   9   3      564.69      573.19     35.16 o 
  -5   9   3      623.51      682.99     28.41 o 
  -4   9   3     1441.26     1578.28     54.48 o 
  -3   9   3        3.05        4.02      8.06 o 
  -2   9   3      936.97      955.21     64.85 o 
  -1   9   3      265.11      160.03     33.91 o 
   0   9   3     8237.15     9117.69    658.06 o 
   1   9   3     2932.17     2766.87    173.71 o 
   2   9   3     1241.56     1014.72     41.07 o 
   3   9   3      685.66      558.29     22.01 o 
   4   9   3       17.26       37.20      9.01 o 
   5   9   3        4.82        1.78     11.09 o 
   6   9   3      774.21      705.05     35.13 o 
   7   9   3        0.71        0.00     17.31 o 
   8   9   3      293.10      277.31     29.70 o 
   9   9   3       36.41       54.66     25.59 o 
  10   9   3       29.62       64.73     29.60 o 
 -11  10   3      148.59      145.40     41.92 o 
 -10  10   3       38.97       26.05     23.82 o 
  -9  10   3       14.13        0.00     17.36 o 
  -8  10   3      108.47      123.27     20.16 o 
  -7  10   3       78.15       83.64     17.28 o 
  -6  10   3       62.41       63.30     14.03 o 
  -5  10   3      241.93      259.35     15.63 o 
  -4  10   3      432.21      434.81     20.21 o 
  -3  10   3     3153.46     3612.16    132.75 o 
  -2  10   3     1210.86     1099.14     53.29 o 
  -1  10   3       10.80       14.80      7.14 o 
   0  10   3     1738.47     1576.28    115.70 o 
   1  10   3     1025.58     1172.03     51.59 o 
   2  10   3       18.82       22.01      9.05 o 
   3  10   3     1026.05      999.27     54.24 o 
   4  10   3       37.85       12.70      9.00 o 
   5  10   3      286.62      243.74     20.25 o 
   6  10   3      403.55      364.78     29.20 o 
   7  10   3       40.83       53.43     20.36 o 
   8  10   3        1.68       37.39     21.95 o 
   9  10   3      138.30      164.82     30.37 o 
  10  10   3       23.31       72.65     30.48 o 
 -10  11   3        2.20        0.00     21.83 o 
  -9  11   3       42.13       56.25     22.64 o 
  -8  11   3       12.88       24.09     17.08 o 
  -7  11   3      507.93      503.25     32.50 o 
  -6  11   3        2.08        0.00     11.90 o 
  -5  11   3      274.37      334.26     20.76 o 
  -4  11   3      687.02      651.48     20.82 o 
  -3  11   3       74.54       79.44     10.71 o 
  -2  11   3       10.62       13.70      6.04 o 
  -1  11   3     2539.29     2726.75    155.04 o 
   0  11   3      112.56      133.99      9.84 o 
   1  11   3      986.99      993.23     50.60 o 
   2  11   3      231.67      296.41     16.11 o 
   3  11   3      385.82      347.58     15.67 o 
   4  11   3      133.18      129.09     14.74 o 
   5  11   3      223.22      251.96     21.46 o 
   6  11   3      280.64      259.88     26.55 o 
   7  11   3        0.63        0.00     18.34 o 
   8  11   3      181.63      206.12     29.83 o 
   9  11   3       79.24      120.34     29.54 o 
  10  11   3       29.12       46.74     30.70 o 
 -10  12   3       43.89       31.14     23.50 o 
  -9  12   3       60.82       54.71     22.98 o 
  -8  12   3      141.73      112.68     20.89 o 
  -7  12   3       45.86       34.98     16.54 o 
  -6  12   3      207.45      239.48     19.28 o 
  -5  12   3      480.43      488.87     23.49 o 
  -4  12   3     1539.90     1398.22     55.56 o 
  -3  12   3     6855.06     6528.01    208.16 o 
  -2  12   3        6.29        1.43      7.76 o 
  -1  12   3       10.58        3.29      8.80 o 
   0  12   3     2129.53     2419.02    177.27 o 
   1  12   3      837.98      777.30     39.92 o 
   2  12   3       18.19       38.10     10.69 o 
   3  12   3        1.51        2.07      9.94 o 
   4  12   3       30.81       42.47     12.76 o 
   5  12   3     1392.54     1325.15     80.89 o 
   6  12   3       69.83       54.29     20.41 o 
   7  12   3       60.86      102.52     24.37 o 
   8  12   3        1.92        0.00     20.58 o 
   9  12   3      145.61      140.11     30.73 o 
 -10  13   3       10.34        2.62     24.45 o 
  -9  13   3       30.07       27.06     23.71 o 
  -8  13   3      500.96      419.06     41.91 o 
  -7  13   3       70.47       95.24     19.40 o 
  -6  13   3        0.62       13.92     14.18 o 
  -5  13   3       19.80       26.61     11.96 o 
  -4  13   3       24.74       23.76     10.18 o 
  -3  13   3      652.97      489.41     97.76 o 
  -2  13   3        0.92        2.36      8.67 o 
  -1  13   3     3354.61     3809.38    240.75 o 
   0  13   3       33.29       31.12      8.82 o 
   1  13   3     1160.74     1206.60     65.95 o 
   2  13   3      431.27      510.41     57.62 o 
   3  13   3      133.32      167.81     15.84 o 
   4  13   3       73.51       98.49     14.92 o 
   5  13   3      814.06      805.98     49.50 o 
   6  13   3      615.36      606.98     41.54 o 
   7  13   3       75.77       87.71     23.62 o 
   8  13   3       56.53       39.86     23.69 o 
   9  13   3      266.10      292.27     36.52 o 
 -10  14   3       66.05       82.03     35.91 o 
  -9  14   3       10.21        1.29     22.37 o 
  -8  14   3      268.44      278.05     29.46 o 
  -7  14   3      678.81      617.97     36.52 o 
  -6  14   3      704.21      477.59     32.26 o 
  -5  14   3     1200.90     1119.88     57.36 o 
  -4  14   3      497.17      353.60     69.68 o 
  -3  14   3        2.78        8.06      8.91 o 
  -2  14   3      826.40      804.39     41.91 o 
  -1  14   3     3806.11     4307.53    252.23 o 
   0  14   3       85.22       73.69     10.11 o 
   1  14   3      160.17      171.73     15.42 o 
   2  14   3     3901.26     3462.36    517.16 o 
   3  14   3     1008.75      955.00     35.95 o 
   4  14   3      181.24      163.59     17.56 o 
   5  14   3     2282.47     2297.04    149.10 o 
   6  14   3       30.05       46.75     21.06 o 
   7  14   3      140.07      134.04     25.94 o 
   8  14   3       75.43       69.34     26.40 o 
   9  14   3       51.37       72.48     29.03 o 
 -10  15   3        0.38        0.00     28.49 o 
  -9  15   3      318.20      366.53     35.08 o 
  -8  15   3      113.06       78.07     23.54 o 
  -7  15   3      457.82      336.44     28.72 o 
  -6  15   3       60.90       60.34     15.88 o 
  -5  15   3      479.54      317.98     56.51 o 
  -4  15   3      361.72      309.93     26.83 o 
  -3  15   3      429.97      478.81     23.86 o 
  -2  15   3     1235.36     1191.35     67.32 o 
  -1  15   3      555.19      624.56     38.70 o 
   0  15   3      180.74      168.62     14.58 o 
   1  15   3     1187.07     1186.57     75.02 o 
   2  15   3      259.88      236.36     28.78 o 
   3  15   3      651.79      653.01     38.28 o 
   4  15   3       85.07       71.50     15.50 o 
   5  15   3      793.12      782.27     60.07 o 
   6  15   3      641.05      559.13     35.77 o 
   7  15   3      123.02      122.08     26.29 o 
   8  15   3       20.67       23.23     24.06 o 
   9  15   3      223.94      246.04     35.73 o 
 -10  16   3       55.35       48.44     33.20 o 
  -9  16   3       11.83       10.53     23.41 o 
  -8  16   3       84.41       81.00     23.72 o 
  -7  16   3      177.48      141.41     35.91 o 
  -6  16   3      111.73       65.91     31.79 o 
  -5  16   3      162.65      154.87     16.39 o 
  -4  16   3        2.86        9.56     12.05 o 
  -3  16   3     3446.00     3274.72    151.63 o 
  -2  16   3      949.65      905.50     55.57 o 
  -1  16   3       42.48       64.98     12.97 o 
   0  16   3      247.78      213.44     24.49 o 
   1  16   3      194.97      195.65     17.75 o 
   2  16   3     1155.61     1198.29     59.87 o 
   3  16   3      175.05      176.54     17.96 o 
   4  16   3      177.15      162.25     19.13 o 
   5  16   3     1304.76     1133.85     83.72 o 
   6  16   3       59.68       91.46     23.89 o 
   7  16   3       68.25       95.62     25.50 o 
   8  16   3       59.95       55.31     26.15 o 
   9  16   3       31.86       20.35     25.68 o 
  -9  17   3      262.68      225.65     32.10 o 
  -8  17   3        3.47        0.00     18.23 o 
  -7  17   3      850.84      450.80    169.50 o 
  -6  17   3      942.24      640.14     98.99 o 
  -5  17   3        8.70       20.24     15.01 o 
  -4  17   3      670.49      617.30     27.81 o 
  -3  17   3       43.79       45.52     13.67 o 
  -2  17   3      147.86      123.19     14.68 o 
  -1  17   3     1229.11     1150.74     62.49 o 
   0  17   3       97.28      126.26     16.45 o 
   1  17   3      730.93      741.27     45.26 o 
   2  17   3       37.66       51.67     14.66 o 
   3  17   3      231.03      245.40     20.30 o 
   4  17   3        4.01       13.93     14.81 o 
   5  17   3        3.45        8.36     17.40 o 
   6  17   3      408.32      447.80     34.84 o 
   7  17   3      122.24       85.74     25.14 o 
   8  17   3        0.19        2.33     24.16 o 
   9  17   3       69.94      114.46     31.75 o 
  -9  18   3        1.25        0.00     22.15 o 
  -8  18   3       35.03       43.77     21.56 o 
  -7  18   3       24.58        9.00     18.06 o 
  -6  18   3      202.67      183.64     23.20 o 
  -5  18   3     1080.36     1040.05     50.16 o 
  -4  18   3      300.29      306.63     22.94 o 
  -3  18   3     2293.46     2478.43    102.42 o 
  -2  18   3       90.15      103.22     14.73 o 
  -1  18   3      508.78      528.91     30.20 o 
   0  18   3        8.97       14.47     13.38 o 
   1  18   3      230.77      215.31     19.55 o 
   2  18   3        7.19        4.33     14.09 o 
   3  18   3      427.71      391.06     31.09 o 
   4  18   3       65.24       52.44     16.50 o 
   5  18   3     1440.02     1324.69    100.22 o 
   6  18   3      162.05      123.81     27.16 o 
   7  18   3        4.00       12.93     23.74 o 
   8  18   3        0.90        7.80     25.25 o 
  -9  19   3       38.53       23.39     24.38 o 
  -8  19   3       17.04       17.29     20.87 o 
  -7  19   3      112.44      109.23     25.10 o 
  -6  19   3        0.57        0.00     17.03 o 
  -5  19   3       15.69       10.17     15.69 o 
  -4  19   3        3.34        0.00     14.40 o 
  -3  19   3      674.78      666.06     42.02 o 
  -2  19   3       72.09       68.47     14.77 o 
  -1  19   3       68.74       82.48     16.40 o 
   0  19   3       56.96       68.01     16.39 o 
   1  19   3      636.72      571.92     27.34 o 
   2  19   3      423.61      420.31     31.63 o 
   3  19   3       60.07       85.15     18.19 o 
   4  19   3       91.11      114.22     18.82 o 
   5  19   3        0.51        0.00     17.22 o 
   6  19   3      223.85      232.68     30.37 o 
   7  19   3      233.13      226.13     32.68 o 
   8  19   3        2.04        4.81     25.18 o 
  -9  20   3        3.10        0.00     23.28 o 
  -8  20   3       37.11       24.99     23.70 o 
  -7  20   3       55.20       56.05     23.62 o 
  -6  20   3       70.14       49.88     21.03 o 
  -5  20   3      966.23      978.82     70.96 o 
  -4  20   3      426.54      302.68     54.80 o 
  -3  20   3      599.27      627.06     40.48 o 
  -2  20   3      731.09      769.65     35.59 o 
  -1  20   3       13.53        7.90     15.15 o 
   0  20   3      385.37      387.61     24.20 o 
   1  20   3     1335.81     1213.74     48.29 o 
   2  20   3      300.99      285.12     23.21 o 
   3  20   3     1394.81     1224.78    146.20 o 
   4  20   3       27.86       24.65     16.10 o 
   5  20   3      499.56      474.54     35.09 o 
   6  20   3       15.31       35.64     23.18 o 
   7  20   3        2.25       21.31     24.29 o 
   8  20   3        1.04        0.00     26.33 o 
  -8  21   3       12.76       20.81     24.65 o 
  -7  21   3       10.84        3.07     23.07 o 
  -6  21   3        3.71        1.68     18.46 o 
  -5  21   3        3.23       22.35     16.65 o 
  -4  21   3       50.16       53.94     16.16 o 
  -3  21   3     1016.14     1028.78     40.67 o 
  -2  21   3        0.81        0.00     16.89 o 
  -1  21   3      457.23      411.30     25.75 o 
   0  21   3      415.30      434.85     31.43 o 
   1  21   3     2418.84     2394.85    111.53 o 
   2  21   3      281.65      295.86     23.86 o 
   3  21   3       21.04       19.91     12.39 o 
   4  21   3       63.29       92.98     19.04 o 
   5  21   3      204.37      174.09     26.08 o 
   6  21   3       22.97       50.00     25.16 o 
   7  21   3      147.10      156.53     34.48 o 
  -8  22   3        7.07        0.00     25.61 o 
  -7  22   3       26.49       38.27     25.08 o 
  -6  22   3       51.65       51.54     21.60 o 
  -5  22   3      140.62      138.50     21.64 o 
  -4  22   3       56.70       72.76     21.69 o 
  -3  22   3       13.21       12.45     18.19 o 
  -2  22   3       77.82       73.36     20.84 o 
  -1  22   3       62.20      102.50     22.16 o 
   0  22   3       62.93       82.57     18.37 o 
   1  22   3      501.14      442.88     26.96 o 
   2  22   3      249.49      240.49     23.22 o 
   3  22   3       29.22        8.00     14.07 o 
   4  22   3      254.21      272.43     25.55 o 
   5  22   3      251.44      320.95     31.27 o 
   6  22   3        3.45        0.00     20.70 o 
   7  22   3        7.84        0.00     23.45 o 
  -8  23   3        2.25        0.00     27.21 o 
  -7  23   3       53.54       58.05     26.78 o 
  -6  23   3        2.88        3.40     20.37 o 
  -5  23   3       30.01       12.09     17.77 o 
  -4  23   3      456.81      480.39     33.01 o 
  -3  23   3       82.51       96.53     22.33 o 
  -2  23   3      229.72      236.24     26.22 o 
  -1  23   3      332.39      332.62     28.74 o 
   0  23   3       77.43       85.95     22.28 o 
   1  23   3        0.33        1.25     15.80 o 
   2  23   3      136.35      170.07     21.73 o 
   3  23   3        1.66        0.00     15.87 o 
   4  23   3        5.74        0.00     17.04 o 
   5  23   3        0.30        0.31     20.87 o 
   6  23   3       46.43       69.46     28.06 o 
   7  23   3       46.08       62.02     28.83 o 
  -7  24   3       27.66        7.84     25.52 o 
  -6  24   3       67.55      105.60     25.56 o 
  -5  24   3      169.28      169.60     27.07 o 
  -4  24   3        0.08        3.00     20.27 o 
  -3  24   3       77.08       69.78     22.19 o 
  -2  24   3       18.77       26.89     20.03 o 
  -1  24   3      698.12      753.97     38.15 o 
   0  24   3       17.35        0.00     19.00 o 
   1  24   3       79.82       86.99     19.50 o 
   2  24   3       66.00       60.45     18.56 o 
   3  24   3      230.64      273.31     25.93 o 
   4  24   3        9.23       22.97     18.34 o 
   5  24   3      211.41      218.43     29.78 o 
   6  24   3        0.00       19.51     26.08 o 
  -7  25   3       82.94      109.74     37.73 o 
  -6  25   3       83.75       85.47     29.94 o 
  -5  25   3        3.00        0.00     20.63 o 
  -4  25   3       16.17       10.45     20.97 o 
  -3  25   3       39.10       35.60     21.89 o 
  -2  25   3        4.99       21.55     20.10 o 
  -1  25   3       66.24      118.13     24.62 o 
   0  25   3       78.01      121.60     23.73 o 
   1  25   3        6.98       19.36     20.02 o 
   2  25   3        7.23        0.00     17.45 o 
   3  25   3       15.43       32.55     19.26 o 
   4  25   3        6.29        0.00     17.93 o 
   5  25   3       41.73       60.58     25.60 o 
   6  25   3       79.09       88.46     31.81 o 
  -6  26   3        0.39        0.00     25.66 o 
  -5  26   3      327.85      324.10     33.37 o 
  -4  26   3       49.24       26.22     22.95 o 
  -3  26   3       51.66       75.79     23.77 o 
  -2  26   3       14.93       40.45     21.41 o 
  -1  26   3       67.60       55.71     22.77 o 
   0  26   3        2.15        0.50     20.29 o 
   1  26   3       34.70       26.24     21.69 o 
   2  26   3       13.29       19.43     20.66 o 
   3  26   3      298.99      267.59     27.55 o 
   4  26   3        2.97        0.00     19.90 o 
   5  26   3      356.89      395.20     36.71 o 
  -5  27   3       11.64       10.82     22.49 o 
  -4  27   3       14.50        6.89     21.90 o 
  -3  27   3       17.75       25.00     20.83 o 
  -2  27   3      105.65      123.88     26.16 o 
  -1  27   3      141.56      163.18     28.03 o 
   0  27   3       17.48        0.00     21.07 o 
   1  27   3      216.23      245.97     30.34 o 
   2  27   3        9.21        9.99     22.40 o 
   3  27   3       28.82       13.37     23.18 o 
   4  27   3       11.86       14.40     22.42 o 
   5  27   3        0.26        9.53     26.77 o 
  -5  28   3      170.90      160.59     32.40 o 
  -4  28   3        2.03        7.98     23.14 o 
  -3  28   3       40.32       67.00     25.06 o 
  -2  28   3       35.38       45.75     24.97 o 
  -1  28   3        8.39       19.15     22.83 o 
   0  28   3        0.19        5.45     21.54 o 
   1  28   3        0.39        4.58     22.13 o 
   2  28   3        3.75        0.00     22.86 o 
   3  28   3      151.34      173.11     31.34 o 
   4  28   3        3.93        0.00     25.92 o 
  -4  29   3       26.92       52.23     27.79 o 
  -3  29   3       24.14       54.61     26.24 o 
  -2  29   3       44.64       73.21     26.48 o 
  -1  29   3      193.81      223.51     31.92 o 
   0  29   3        3.16        0.00     22.44 o 
   1  29   3      172.73      186.20     30.94 o 
   2  29   3       70.96       88.13     30.06 o 
   3  29   3       17.66       19.61     27.87 o 
  -3  30   3      107.34      126.37     31.00 o 
  -2  30   3       62.41       50.15     26.20 o 
  -1  30   3       17.35        6.01     25.39 o 
   0  30   3       76.95       95.68     29.01 o 
   1  30   3       12.28        7.99     25.15 o 
   2  30   3        1.37        8.78     27.47 o 
 -10   0   4        3.42       25.84     28.22 o 
  -8   0   4       60.72       62.81     28.82 o 
  -6   0   4      812.38      651.97     44.35 o 
  -4   0   4       20.31       15.84      8.02 o 
  -2   0   4     3668.64     3563.74    378.21 o 
   0   0   4        2.80        0.00      4.04 o 
   2   0   4     3072.00     2773.54     87.27 o 
   4   0   4     3904.20     4615.71    168.12 o 
   6   0   4     1184.87      790.86    503.92 o 
   8   0   4      271.92      240.90     35.42 o 
  10   0   4        1.70        0.00     29.19 o 
 -11   1   4        0.01        0.00     35.61 o 
 -10   1   4      238.99      227.03     25.80 o 
  -9   1   4        0.07        0.00     14.49 o 
  -8   1   4      599.21      608.26     33.54 o 
  -7   1   4       60.27       35.95     14.16 o 
  -6   1   4      572.39      451.70     21.25 o 
  -5   1   4        0.00        9.57      6.65 o 
  -4   1   4       20.12        9.57      5.71 o 
  -3   1   4      439.15      434.28     23.15 o 
  -2   1   4     1071.74      897.15     48.95 o 
  -1   1   4     5547.78     5655.02    331.64 o 
   0   1   4     9744.61     9408.53    254.83 o 
   1   1   4      234.70       74.96     36.19 o 
   2   1   4       24.40        4.61      4.75 o 
   3   1   4      488.74      492.09     29.53 o 
   4   1   4     2022.76     2211.79     58.06 o 
   5   1   4        2.44        9.06     12.46 o 
   6   1   4        0.28        2.85     13.83 o 
   7   1   4      247.69      218.30     22.90 o 
   8   1   4      942.93      836.97     68.29 o 
   9   1   4       16.80       44.46     19.19 o 
  10   1   4      121.90      104.42     25.13 o 
 -11   2   4       12.15        0.00     39.12 o 
 -10   2   4        4.98        4.92     19.40 o 
  -9   2   4        0.04        8.73     16.39 o 
  -8   2   4       17.65        7.76     16.05 o 
  -7   2   4       40.70       39.45     14.44 o 
  -6   2   4       59.32       65.18      9.64 o 
  -5   2   4      109.61      135.24     10.86 o 
  -4   2   4     2403.23     1995.24     87.25 o 
  -3   2   4      110.74      149.84      7.66 o 
  -2   2   4       25.18       24.72      5.07 o 
  -1   2   4     2796.07     3374.69    223.35 o 
   0   2   4    28147.82    27912.90    729.95 o 
   1   2   4      477.87      269.79     60.95 o 
   2   2   4     4301.74     4607.57    105.95 o 
   3   2   4     1012.65     1211.23     20.95 o 
   4   2   4     2210.17     2578.73     85.38 o 
   5   2   4     1870.99     2008.25     50.23 o 
   6   2   4      232.01      215.18     20.27 o 
   7   2   4      447.60      486.21     28.78 o 
   8   2   4       95.68      108.26     22.21 o 
   9   2   4      129.57      131.32     24.72 o 
  10   2   4        1.00        0.00     20.92 o 
 -11   3   4        0.28        0.00     40.43 o 
 -10   3   4      446.47      384.28     38.26 o 
  -9   3   4       21.73       60.50     18.78 o 
  -8   3   4        2.67        0.00     14.92 o 
  -7   3   4       75.45       92.54     16.07 o 
  -6   3   4       13.39        0.00      8.02 o 
  -5   3   4      455.14      497.75     24.14 o 
  -4   3   4        0.69        7.93      6.00 o 
  -3   3   4       37.57       39.69      6.17 o 
  -2   3   4      118.39      176.65     13.79 o 
  -1   3   4     5918.55     7685.38    419.18 o 
   0   3   4     4945.02     5151.87    145.75 o 
   1   3   4     2968.09     2387.34    356.91 o 
   2   3   4     2822.06     2955.52     69.20 o 
   3   3   4     2054.49     2167.42     59.26 o 
   4   3   4       20.53        0.51      7.25 o 
   5   3   4      302.59      451.89     23.36 o 
   6   3   4        0.13        0.00     13.15 o 
   7   3   4       78.47      100.56     19.94 o 
   8   3   4      388.09      349.50     27.95 o 
   9   3   4      128.08      106.07     23.72 o 
  10   3   4      153.89      136.09     29.98 o 
 -11   4   4        6.09        0.00     36.78 o 
 -10   4   4       21.15       40.90     24.45 o 
  -9   4   4      106.53      112.66     20.16 o 
  -8   4   4       18.18        0.00     14.52 o 
  -7   4   4       58.87       70.31     15.34 o 
  -6   4   4      150.66       94.47     10.92 o 
  -5   4   4       96.58      103.13      9.56 o 
  -4   4   4       53.42       62.18      7.90 o 
  -3   4   4      410.39      435.86     19.90 o 
  -2   4   4     3689.00     4669.62    245.55 o 
  -1   4   4    25679.62    32605.35   1999.70 o 
   0   4   4    12566.05    14170.59    486.00 o 
   1   4   4     1733.17     1438.07    138.18 o 
   2   4   4      346.54      304.63     11.69 o 
   3   4   4      395.90      392.20     14.33 o 
   4   4   4     5714.36     5274.23    195.40 o 
   5   4   4     1020.37     1252.66     63.48 o 
   6   4   4      301.09      341.46     23.59 o 
   7   4   4       68.87       74.63     19.00 o 
   8   4   4       62.11       50.26     19.35 o 
   9   4   4      118.10      124.26     27.61 o 
  10   4   4       13.66       10.80     27.68 o 
 -11   5   4        0.83        0.00     39.12 o 
 -10   5   4      260.47      220.95     31.97 o 
  -9   5   4       22.08        0.00     16.29 o 
  -8   5   4      129.75      162.85     20.00 o 
  -7   5   4      340.35      361.48     25.98 o 
  -6   5   4      707.13      672.68     20.03 o 
  -5   5   4       24.49       25.12      8.09 o 
  -4   5   4      388.66      417.48     14.28 o 
  -3   5   4     4570.17     4638.08    154.57 o 
  -2   5   4        7.20        0.29      5.94 o 
  -1   5   4    22281.96    30642.22   2074.92 o 
   0   5   4    20599.96    22556.22    985.58 o 
   1   5   4        2.96        0.38      4.76 o 
   2   5   4      481.16      358.81     12.62 o 
   3   5   4      622.09      784.44     32.60 o 
   4   5   4       27.01       55.98     10.13 o 
   5   5   4       25.09       45.39     12.52 o 
   6   5   4       95.02      128.99     18.29 o 
   7   5   4      140.50      133.54     21.06 o 
   8   5   4      154.53      178.74     28.54 o 
   9   5   4       15.77       23.02     22.34 o 
  10   5   4      157.61      196.27     34.25 o 
 -11   6   4       17.11       46.93     42.53 o 
 -10   6   4      139.99      165.87     30.84 o 
  -9   6   4      101.05       85.44     19.72 o 
  -8   6   4      292.80      294.57     23.50 o 
  -7   6   4       86.54       82.16     16.56 o 
  -6   6   4       56.32       41.56     10.40 o 
  -5   6   4       60.32       65.04      9.37 o 
  -4   6   4      189.59      115.02      9.88 o 
  -3   6   4     2214.64     2430.74     78.12 o 
  -2   6   4     6052.20     6740.94    494.02 o 
  -1   6   4     5553.13     7137.71    480.44 o 
   0   6   4     1910.38     1793.51     82.46 o 
   1   6   4      114.82      180.27     15.82 o 
   2   6   4      550.15      419.12     20.80 o 
   3   6   4       45.05       25.40      7.63 o 
   4   6   4     1639.50     1607.53     60.04 o 
   5   6   4      199.72      195.60     16.10 o 
   6   6   4      537.69      409.63     25.12 o 
   7   6   4      617.74      577.53     40.91 o 
   8   6   4       25.82        6.19     19.13 o 
   9   6   4       14.20       16.76     22.59 o 
  10   6   4        0.11       14.97     27.04 o 
 -11   7   4       16.25        8.48     38.44 o 
 -10   7   4       13.85        0.00     21.41 o 
  -9   7   4       51.69       94.50     20.09 o 
  -8   7   4      193.49      172.24     19.42 o 
  -7   7   4        0.16        0.00     12.50 o 
  -6   7   4     1488.40     1293.77     56.09 o 
  -5   7   4      143.98      111.86     14.06 o 
  -4   7   4       98.81      108.81     12.14 o 
  -3   7   4     7330.23     9672.32    430.19 o 
  -2   7   4     1650.37     1847.78    144.77 o 
  -1   7   4       10.46        0.00      6.35 o 
   0   7   4     2288.74     2576.45    104.45 o 
   1   7   4      919.33      610.22     92.51 o 
   2   7   4     2088.66     1765.83     59.01 o 
   3   7   4        7.64       21.00      7.51 o 
   4   7   4       10.79        0.00      7.78 o 
   5   7   4       47.69       39.91     12.88 o 
   6   7   4        8.57       18.02     15.14 o 
   7   7   4      267.20      342.31     30.04 o 
   8   7   4       73.43      102.01     24.31 o 
   9   7   4        0.96       13.26     23.60 o 
  10   7   4      253.38      370.74     46.18 o 
 -11   8   4        0.77        9.65     39.68 o 
 -10   8   4      164.49      113.01     29.84 o 
  -9   8   4        6.36        3.26     15.01 o 
  -8   8   4      152.86      143.00     20.18 o 
  -7   8   4      834.88      708.50     45.70 o 
  -6   8   4      205.60      198.95     14.36 o 
  -5   8   4      166.50      150.30     12.39 o 
  -4   8   4      591.57      551.67     25.60 o 
  -3   8   4     1340.33     1555.71     75.46 o 
  -2   8   4      143.75      153.45     23.41 o 
  -1   8   4     8817.92    10971.35    755.31 o 
   0   8   4      777.59      483.20     76.79 o 
   1   8   4     3972.38     3735.18    502.75 o 
   2   8   4      210.09      226.66     11.78 o 
   3   8   4       11.23       13.79      7.76 o 
   4   8   4      287.90      261.70     14.01 o 
   5   8   4     1857.21     1794.78     82.23 o 
   6   8   4       91.53       97.29     21.38 o 
   7   8   4       84.94       87.89     22.24 o 
   8   8   4        0.44        6.20     19.43 o 
   9   8   4       13.07       15.01     23.97 o 
  10   8   4       25.95       78.52     31.33 o 
 -11   9   4       48.44       18.17     66.08 o 
 -10   9   4        2.70       15.70     25.33 o 
  -9   9   4       17.69        4.92     17.36 o 
  -8   9   4       16.36        1.49     15.56 o 
  -7   9   4       73.94       64.29     16.95 o 
  -6   9   4      880.70      917.55     42.39 o 
  -5   9   4        0.37        1.08      9.16 o 
  -4   9   4     1499.48     1696.49     55.65 o 
  -3   9   4    13940.51    16043.83    805.40 o 
  -2   9   4      663.20      796.66     56.62 o 
  -1   9   4      416.62      498.93     46.98 o 
   0   9   4      156.48       95.96     20.14 o 
   1   9   4      500.08      647.34     71.33 o 
   2   9   4     6088.59     6624.41    253.30 o 
   3   9   4       25.97       25.40      7.84 o 
   4   9   4        1.09        0.00      8.31 o 
   5   9   4       63.31       62.46     15.49 o 
   6   9   4      612.74      620.66     39.10 o 
   7   9   4       96.13       96.10     22.97 o 
   8   9   4       66.21       47.34     22.97 o 
   9   9   4        2.70        0.00     22.98 o 
  10   9   4      289.07      388.88     55.32 o 
 -11  10   4       12.95        0.00     57.82 o 
 -10  10   4       50.04       73.23     27.43 o 
  -9  10   4        4.34        2.21     17.18 o 
  -8  10   4       77.18       91.84     18.70 o 
  -7  10   4      363.00      355.64     24.48 o 
  -6  10   4       72.82       70.80     12.99 o 
  -5  10   4      611.70      687.22     22.19 o 
  -4  10   4     7465.11     7981.74    240.63 o 
  -3  10   4      866.36     1255.19     60.58 o 
  -2  10   4     5649.49     6686.70    402.94 o 
  -1  10   4       93.70      128.34     10.88 o 
   0  10   4       18.55       25.04      6.57 o 
   1  10   4      251.58      242.87     14.26 o 
   2  10   4      157.03      127.97     12.47 o 
   3  10   4      241.98      187.86     11.51 o 
   4  10   4      119.79      112.88     13.74 o 
   5  10   4       42.44       23.15     14.26 o 
   6  10   4      218.46      224.53     26.15 o 
   7  10   4      221.05      242.83     27.99 o 
   8  10   4       34.97       75.75     24.35 o 
   9  10   4       80.74       77.81     27.83 o 
  10  10   4       76.16       74.05     31.48 o 
 -11  11   4        0.18        0.00     49.56 o 
 -10  11   4       71.55       64.70     32.04 o 
  -9  11   4       50.35       51.94     20.40 o 
  -8  11   4       29.17       11.37     16.52 o 
  -7  11   4      248.88      230.72     22.15 o 
  -6  11   4      469.30      535.27     24.19 o 
  -5  11   4        0.01        0.00     10.10 o 
  -4  11   4      744.94      813.82     22.86 o 
  -3  11   4      134.20      131.53     16.60 o 
  -2  11   4        8.46       13.35      8.73 o 
  -1  11   4      810.21      842.78    124.06 o 
   0  11   4       50.09       61.10      8.19 o 
   1  11   4      503.47      542.94     28.84 o 
   2  11   4      610.93      579.03     30.30 o 
   3  11   4        6.91        0.00      9.84 o 
   4  11   4      180.66      170.40     16.00 o 
   5  11   4      339.45      316.76     29.80 o 
   6  11   4      182.19      122.72     22.67 o 
   7  11   4      327.29      355.94     37.58 o 
   8  11   4      173.63      141.49     27.78 o 
   9  11   4        0.15        0.00     23.33 o 
 -10  12   4        7.69       14.19     27.10 o 
  -9  12   4        7.03        0.00     19.86 o 
  -8  12   4      114.72       95.35     20.77 o 
  -7  12   4       20.76        9.05     15.80 o 
  -6  12   4      203.27      190.30     15.64 o 
  -5  12   4        6.17        0.00     11.04 o 
  -4  12   4     1912.81     2064.95     75.87 o 
  -3  12   4      163.33      155.80     19.54 o 
  -2  12   4     5857.27     6390.67    356.43 o 
  -1  12   4     1468.17     1521.11    107.90 o 
   0  12   4      565.33      544.13     48.33 o 
   1  12   4     3303.05     3860.89    166.93 o 
   2  12   4       36.90       34.86     10.79 o 
   3  12   4       31.07       15.68     11.41 o 
   4  12   4      958.35      863.04     50.04 o 
   5  12   4       76.29       70.53     18.04 o 
   6  12   4      193.23      189.19     24.99 o 
   7  12   4        0.75        0.00     19.26 o 
   8  12   4       46.88       75.20     25.17 o 
   9  12   4       82.58       78.91     30.02 o 
 -10  13   4       89.28      123.48     35.96 o 
  -9  13   4      105.95       72.06     23.94 o 
  -8  13   4      257.47      256.40     25.28 o 
  -7  13   4       63.39       25.44     15.51 o 
  -6  13   4      371.28      348.56     20.21 o 
  -5  13   4      214.26      258.07     17.32 o 
  -4  13   4     1930.59     1972.54     75.78 o 
  -3  13   4     1078.48     1056.80     53.38 o 
  -2  13   4       89.47       81.23     10.41 o 
  -1  13   4     1132.81     1118.81     54.16 o 
   0  13   4      375.52      348.03     23.15 o 
   1  13   4     1101.98     1048.24     55.73 o 
   2  13   4      893.82      835.28     39.73 o 
   3  13   4        0.69        1.11     10.92 o 
   4  13   4      463.67      453.23     24.80 o 
   5  13   4      268.13      266.41     23.59 o 
   6  13   4       16.86       27.93     19.01 o 
   7  13   4      236.32      221.63     29.39 o 
   8  13   4      136.14      108.90     27.73 o 
   9  13   4        0.00       18.29     26.84 o 
 -10  14   4      109.85      112.75     36.32 o 
  -9  14   4        7.39        9.28     22.55 o 
  -8  14   4      408.52      394.38     32.01 o 
  -7  14   4      256.35      293.54     28.78 o 
  -6  14   4        6.40        1.02     12.52 o 
  -5  14   4      128.41      132.12     15.32 o 
  -4  14   4     2873.04     2853.63    109.96 o 
  -3  14   4       57.98       63.44     12.03 o 
  -2  14   4      415.77      238.39     51.33 o 
  -1  14   4      749.88      867.05     53.69 o 
   0  14   4        4.73        8.78      8.25 o 
   1  14   4     2877.41     3098.39    155.04 o 
   2  14   4        5.75        7.06      9.23 o 
   3  14   4      298.96      255.19     18.34 o 
   4  14   4      685.56      668.37     39.46 o 
   5  14   4      368.76      348.11     26.45 o 
   6  14   4      127.09      112.20     23.80 o 
   7  14   4        1.05        0.00     19.08 o 
   8  14   4      184.98      198.47     32.04 o 
   9  14   4        1.39        0.00     26.67 o 
 -10  15   4       80.71      116.37     36.61 o 
  -9  15   4       55.83       84.29     26.72 o 
  -8  15   4      594.03      557.55     39.56 o 
  -7  15   4      138.06      165.99     22.07 o 
  -6  15   4      500.44      516.40     35.34 o 
  -5  15   4       48.83       56.12     13.95 o 
  -4  15   4      317.29      318.92     18.83 o 
  -3  15   4      209.85      222.35     28.22 o 
  -2  15   4       52.64       57.67     11.59 o 
  -1  15   4      161.08      203.72     15.50 o 
   0  15   4     1143.07     1135.95     56.01 o 
   1  15   4      477.33      534.08     28.91 o 
   2  15   4     1522.20     1182.49    202.04 o 
   3  15   4       72.85       71.67     15.29 o 
   4  15   4      624.76      583.10     28.32 o 
   5  15   4      539.41      572.77     41.62 o 
   6  15   4        0.12        4.27     18.57 o 
   7  15   4       28.84       11.34     21.69 o 
   8  15   4       40.42       58.00     27.12 o 
   9  15   4        5.36        0.00     29.24 o 
 -10  16   4      330.73      264.21     43.61 o 
  -9  16   4       30.41       50.60     29.93 o 
  -8  16   4      504.01      489.11     48.05 o 
  -7  16   4      585.25      513.53     30.43 o 
  -6  16   4       26.17       19.86     17.13 o 
  -5  16   4        3.55        0.00     12.45 o 
  -4  16   4      459.21      407.21     20.64 o 
  -3  16   4      522.95      354.22     61.36 o 
  -2  16   4     1589.39     1556.91     82.57 o 
  -1  16   4       34.33       22.20     11.87 o 
   0  16   4      302.48      329.74     26.43 o 
   1  16   4      118.97      110.50     15.86 o 
   2  16   4      178.77      172.66     17.02 o 
   3  16   4      409.30      395.90     23.12 o 
   4  16   4        4.69       13.62     14.61 o 
   5  16   4      394.64      399.17     28.56 o 
   6  16   4      468.17      466.93     34.73 o 
   7  16   4       24.68       32.99     23.46 o 
   8  16   4      160.81      143.70     30.55 o 
  -9  17   4        2.38       23.97     28.07 o 
  -8  17   4      319.85      333.70     33.19 o 
  -7  17   4        5.27        0.00     17.74 o 
  -6  17   4      776.34      705.89     46.37 o 
  -5  17   4      379.58      356.66     21.31 o 
  -4  17   4      611.58      384.04     74.54 o 
  -3  17   4        0.05       10.27     12.05 o 
  -2  17   4      139.63      144.96     15.13 o 
  -1  17   4       76.12       75.69     14.86 o 
   0  17   4      298.29      309.84     20.76 o 
   1  17   4       14.82       18.35     13.68 o 
   2  17   4      241.61      246.57     20.16 o 
   3  17   4      214.01      233.96     22.99 o 
   4  17   4      360.44      365.17     24.09 o 
   5  17   4        1.15       11.33     17.71 o 
   6  17   4        0.44       12.79     20.84 o 
   7  17   4       23.00       22.52     23.04 o 
   8  17   4       37.09       49.89     25.49 o 
  -9  18   4        1.13       12.74     29.90 o 
  -8  18   4       85.14      112.04     26.77 o 
  -7  18   4      118.43      160.93     23.09 o 
  -6  18   4       68.39       70.84     19.44 o 
  -5  18   4      249.59      200.16     30.68 o 
  -4  18   4      775.09      537.16     96.10 o 
  -3  18   4      573.90      604.23     38.98 o 
  -2  18   4      264.09      277.25     18.46 o 
  -1  18   4      822.11      786.81     40.86 o 
   0  18   4     2043.07     2059.80     97.12 o 
   1  18   4        8.67        7.88     14.08 o 
   2  18   4      206.82      197.96     19.74 o 
   3  18   4      260.46      251.34     23.49 o 
   4  18   4      627.89      581.30     28.85 o 
   5  18   4       24.70       36.17     19.50 o 
   6  18   4      236.18      233.50     30.52 o 
   7  18   4       34.28       37.35     25.32 o 
   8  18   4        4.58        4.47     24.90 o 
  -9  19   4       12.24       22.75     31.27 o 
  -8  19   4       20.86       21.87     23.37 o 
  -7  19   4       16.06        5.48     19.27 o 
  -6  19   4      681.59      499.01     53.05 o 
  -5  19   4       22.55        1.16     12.28 o 
  -4  19   4      464.65      354.02     38.35 o 
  -3  19   4      136.53      156.09     17.63 o 
  -2  19   4       26.88       24.20     15.40 o 
  -1  19   4       81.19       99.78     17.44 o 
   0  19   4      335.87      348.30     26.58 o 
   1  19   4      191.87      212.56     20.55 o 
   2  19   4     1518.53     1387.23     71.12 o 
   3  19   4     1582.76     1438.64     75.97 o 
   4  19   4      898.20      869.81     57.27 o 
   5  19   4       26.78       15.25     19.15 o 
   6  19   4       29.72       15.18     23.33 o 
   7  19   4      291.15      316.62     36.12 o 
   8  19   4       11.23        6.62     27.23 o 
  -9  20   4        5.64       40.98     33.26 o 
  -8  20   4        0.96        0.00     22.74 o 
  -7  20   4        0.59       10.16     19.37 o 
  -6  20   4       29.74       22.52     14.94 o 
  -5  20   4      108.94       73.48     17.59 o 
  -4  20   4      961.33      904.39     48.70 o 
  -3  20   4       69.41       71.88     20.89 o 
  -2  20   4      937.25      957.45     46.45 o 
  -1  20   4      666.44      737.18     33.45 o 
   0  20   4     1636.96     1632.06     89.21 o 
   1  20   4     1299.40     1287.15     80.08 o 
   2  20   4      181.32      166.04     20.95 o 
   3  20   4       64.81       50.38     16.96 o 
   4  20   4      404.12      419.37     27.40 o 
   5  20   4      131.74      139.68     24.43 o 
   6  20   4      125.54      141.62     28.89 o 
   7  20   4       41.05       38.28     26.43 o 
  -8  21   4      155.19      151.21     31.16 o 
  -7  21   4        0.01        0.00     17.27 o 
  -6  21   4      169.64       98.67     35.65 o 
  -5  21   4        0.87        0.00     14.98 o 
  -4  21   4      129.68      139.46     23.21 o 
  -3  21   4        1.34        3.38     18.78 o 
  -2  21   4      790.45      810.44     37.11 o 
  -1  21   4       54.79       46.69     17.09 o 
   0  21   4     1949.99     2011.13     90.23 o 
   1  21   4      246.82      230.39     22.46 o 
   2  21   4      695.86      644.34     33.05 o 
   3  21   4       23.25       17.84     14.48 o 
   4  21   4      208.12      183.72     22.71 o 
   5  21   4       17.29       13.07     20.42 o 
   6  21   4       58.25       69.77     26.91 o 
   7  21   4      182.81      191.42     33.24 o 
  -8  22   4        1.52        0.00     24.56 o 
  -7  22   4        8.46        0.00     17.42 o 
  -6  22   4        0.59       13.93     19.94 o 
  -5  22   4      329.45      342.45     26.77 o 
  -4  22   4     1335.61     1347.20     63.66 o 
  -3  22   4       84.39       94.40     22.59 o 
  -2  22   4      914.49      955.05     39.72 o 
  -1  22   4      171.97      151.63     20.21 o 
   0  22   4      189.21      191.85     21.82 o 
   1  22   4        0.23        7.41     15.77 o 
   2  22   4       50.14       30.17     17.80 o 
   3  22   4        3.58        2.08     13.63 o 
   4  22   4        7.46       15.46     17.69 o 
   5  22   4        7.06        3.01     20.50 o 
   6  22   4      263.96      256.20     34.97 o 
   7  22   4       17.88        3.85     26.56 o 
  -8  23   4      310.13      229.87     52.23 o 
  -7  23   4        7.65        0.00     19.57 o 
  -6  23   4      229.16      205.14     27.81 o 
  -5  23   4       69.39      118.77     24.89 o 
  -4  23   4      254.29      302.75     28.96 o 
  -3  23   4       12.24       20.23     20.14 o 
  -2  23   4      359.60      367.58     29.41 o 
  -1  23   4      184.22      234.66     26.24 o 
   0  23   4      734.76      653.87     34.57 o 
   1  23   4       17.14       18.34     16.59 o 
   2  23   4        5.26       14.58     16.02 o 
   3  23   4       27.06       32.76     15.24 o 
   4  23   4      399.45      429.29     29.87 o 
   5  23   4        0.17        0.00     21.18 o 
   6  23   4       13.67       20.55     25.88 o 
  -7  24   4        5.09       19.46     25.11 o 
  -6  24   4      131.75      165.37     31.47 o 
  -5  24   4      182.40      216.56     28.44 o 
  -4  24   4      249.73      354.71     31.30 o 
  -3  24   4       30.92       19.83     20.59 o 
  -2  24   4      358.80      385.78     31.13 o 
  -1  24   4       19.46       17.20     20.18 o 
   0  24   4       33.43       42.26     20.68 o 
   1  24   4       29.09       52.16     18.20 o 
   2  24   4      213.67      214.72     23.86 o 
   3  24   4        2.61       13.65     17.43 o 
   4  24   4       11.06        5.52     18.19 o 
   5  24   4        3.62        0.00     22.07 o 
   6  24   4      167.08      169.09     36.65 o 
  -7  25   4        4.14        8.74     26.98 o 
  -6  25   4       65.82       84.82     29.46 o 
  -5  25   4       14.58        0.65     20.46 o 
  -4  25   4      156.08      190.92     28.21 o 
  -3  25   4        0.65        0.00     20.30 o 
  -2  25   4       23.30       15.41     20.44 o 
  -1  25   4       18.48        6.92     20.00 o 
   0  25   4      111.07      157.20     26.02 o 
   1  25   4       18.44       22.34     21.10 o 
   2  25   4       57.67       75.14     21.00 o 
   3  25   4       10.10        0.00     17.11 o 
   4  25   4       62.90       36.23     20.78 o 
   5  25   4        0.14        0.00     23.00 o 
  -6  26   4        2.42        0.00     25.29 o 
  -5  26   4        0.34        0.00     19.17 o 
  -4  26   4       72.52       84.85     25.49 o 
  -3  26   4        6.08        6.18     21.37 o 
  -2  26   4       68.69      104.47     24.71 o 
  -1  26   4       86.27       90.84     24.23 o 
   0  26   4       11.38       38.71     22.83 o 
   1  26   4      248.65      250.63     29.73 o 
   2  26   4       48.17       43.48     20.44 o 
   3  26   4       10.71        5.69     19.22 o 
   4  26   4       92.71       83.18     23.33 o 
   5  26   4        1.41        7.68     26.64 o 
  -5  27   4       25.30        2.15     20.54 o 
  -4  27   4        0.09        0.00     21.80 o 
  -3  27   4        3.41        0.00     21.72 o 
  -2  27   4        0.05       12.82     21.56 o 
  -1  27   4       51.56       64.77     23.57 o 
   0  27   4       42.07       24.68     21.80 o 
   1  27   4       26.49       13.45     22.73 o 
   2  27   4      153.62      150.41     27.88 o 
   3  27   4       52.43       71.18     23.85 o 
   4  27   4      126.99      126.09     30.49 o 
  -5  28   4       23.05       40.51     25.50 o 
  -4  28   4       59.82       68.62     26.53 o 
  -3  28   4        5.17        0.00     22.53 o 
  -2  28   4      216.80      196.68     29.61 o 
  -1  28   4        2.99        0.90     22.92 o 
   0  28   4       28.99       29.74     23.97 o 
   1  28   4       98.64      109.30     27.00 o 
   2  28   4        0.30        4.49     23.10 o 
   3  28   4       87.61       88.25     29.22 o 
   4  28   4       60.33       55.96     34.74 o 
  -4  29   4       42.18       61.05     28.24 o 
  -3  29   4       16.40        0.00     24.42 o 
  -2  29   4       27.00        0.00     23.60 o 
  -1  29   4        8.99        9.62     24.65 o 
   0  29   4      330.89      374.82     35.61 o 
   1  29   4       23.12       17.64     24.43 o 
   2  29   4      193.26      215.84     32.79 o 
   3  29   4        1.26       27.11     28.49 o 
  -3  30   4       19.50       36.96     26.60 o 
  -2  30   4        8.88       18.42     26.13 o 
  -1  30   4       10.70        0.00     26.11 o 
   0  30   4        2.09       27.26     26.36 o 
   1  30   4       10.04       10.18     25.70 o 
 -11   0   5       68.73      128.85     67.73 o 
  -9   0   5     1141.75     1222.05     90.64 o 
  -7   0   5     3038.34     3096.30    375.88 o 
  -5   0   5       32.08       32.85     10.76 o 
  -3   0   5    16235.28    16503.36   1311.17 o 
  -1   0   5     3617.40     3700.69    156.99 o 
   1   0   5      331.19      271.07     83.45 o 
   3   0   5       13.02       12.88      9.73 o 
   5   0   5      646.35      534.45     35.46 o 
   7   0   5       21.91       13.06     18.77 o 
   9   0   5       84.42       52.51     32.01 o 
 -11   1   5      120.18      130.30     47.90 o 
 -10   1   5        0.02        0.00     31.54 o 
  -9   1   5        1.23        3.02     16.86 o 
  -8   1   5       14.93       19.76     15.31 o 
  -7   1   5       93.66       92.73     27.86 o 
  -6   1   5      481.80      513.99     20.14 o 
  -5   1   5      380.52      315.70     15.37 o 
  -4   1   5      366.16      306.39     17.24 o 
  -3   1   5     6760.40     5869.43    347.37 o 
  -2   1   5      655.25      506.42     41.49 o 
  -1   1   5     3995.51     3682.07    158.82 o 
   0   1   5      183.18      116.88      7.16 o 
   1   1   5      387.86      169.62     47.17 o 
   2   1   5       27.11       23.92      5.39 o 
   3   1   5       14.09       18.36      5.72 o 
   4   1   5      157.70       87.64      9.54 o 
   5   1   5      371.82      335.76     27.33 o 
   6   1   5       21.56       31.31     14.97 o 
   7   1   5      326.95      323.23     26.02 o 
   8   1   5       82.59       78.42     21.08 o 
   9   1   5        5.19        0.00     19.51 o 
  10   1   5        0.14        0.00     23.40 o 
 -11   2   5       33.41       46.67     44.34 o 
 -10   2   5       43.02        0.00     34.98 o 
  -9   2   5      428.81      404.16     33.65 o 
  -8   2   5       24.74       44.01     16.42 o 
  -7   2   5      304.86      230.34     19.47 o 
  -6   2   5       18.00       17.74      8.96 o 
  -5   2   5       85.83       94.93     10.38 o 
  -4   2   5      251.24      249.51     22.79 o 
  -3   2   5     9702.02     8591.40    346.05 o 
  -2   2   5      421.15      513.59     28.32 o 
  -1   2   5     8054.77     8137.86    465.60 o 
   0   2   5      756.88      681.19     16.45 o 
   1   2   5     2186.83     1353.57    286.58 o 
   2   2   5     4436.50     4595.55     99.58 o 
   3   2   5     1211.53     1389.45     37.25 o 
   4   2   5      102.85       48.85      9.02 o 
   5   2   5      834.15      824.44     30.80 o 
   6   2   5     1577.89     1460.60     62.92 o 
   7   2   5       89.26       76.51     19.72 o 
   8   2   5       16.08       15.64     18.54 o 
   9   2   5        8.20        0.00     19.37 o 
  10   2   5        1.95        0.00     24.50 o 
 -11   3   5       59.42       92.57     47.30 o 
 -10   3   5        1.21       14.68     35.61 o 
  -9   3   5      103.78       98.62     24.55 o 
  -8   3   5      171.10      171.91     25.34 o 
  -7   3   5       44.04       20.50     13.85 o 
  -6   3   5        4.72        0.00      8.86 o 
  -5   3   5     1439.36     1347.00     43.07 o 
  -4   3   5     1041.83      851.83     42.81 o 
  -3   3   5      709.45      708.98     30.75 o 
  -2   3   5      418.34      467.69     32.15 o 
  -1   3   5     1793.89     1963.84    125.47 o 
   0   3   5     8060.93     8237.01    192.44 o 
   1   3   5      189.16      162.68     19.83 o 
   2   3   5       64.88       43.62      7.25 o 
   3   3   5     5838.53     5958.42    132.06 o 
   4   3   5       56.18       73.00      9.87 o 
   5   3   5     1275.80     1190.24     43.95 o 
   6   3   5       18.55       41.81     16.31 o 
   7   3   5      176.18      157.26     21.99 o 
   8   3   5      317.72      342.72     28.87 o 
   9   3   5        9.96        9.44     23.22 o 
  10   3   5       18.83       60.62     27.94 o 
 -11   4   5      119.34      143.63     47.72 o 
 -10   4   5       23.43       34.23     37.32 o 
  -9   4   5      156.20      136.74     21.38 o 
  -8   4   5        7.60        0.00     14.86 o 
  -7   4   5      137.34      157.37     17.45 o 
  -6   4   5      181.87      179.68     14.52 o 
  -5   4   5      211.95      176.04     13.20 o 
  -4   4   5      575.64      566.12     24.97 o 
  -3   4   5     1699.77     1655.14     72.97 o 
  -2   4   5      695.97     1059.59     73.27 o 
  -1   4   5    12067.59    13061.58    743.93 o 
   0   4   5       35.85       32.65      6.26 o 
   1   4   5     9801.75     9843.92    165.31 o 
   2   4   5     2730.07     2659.35     51.90 o 
   3   4   5     2596.08     2466.54     63.11 o 
   4   4   5      946.90      965.42     34.18 o 
   5   4   5     3192.18     3005.06    131.50 o 
   6   4   5      770.07      746.94     33.69 o 
   7   4   5      436.16      439.57     28.53 o 
   8   4   5       40.97       29.45     19.36 o 
   9   4   5       31.60       35.05     25.05 o 
  10   4   5        6.83       25.86     27.81 o 
 -11   5   5        2.32        0.00     40.29 o 
 -10   5   5       21.83       83.41     41.45 o 
  -9   5   5      219.76      247.08     29.90 o 
  -8   5   5      200.82      228.26     21.45 o 
  -7   5   5      504.99      459.19     24.25 o 
  -6   5   5      508.14      445.40     17.89 o 
  -5   5   5      237.12      189.47     11.91 o 
  -4   5   5      885.65      654.89     17.01 o 
  -3   5   5    14375.56    15798.94    695.53 o 
  -2   5   5     3044.84     4335.96    317.72 o 
  -1   5   5     2843.31     3137.36    185.32 o 
   0   5   5      334.35      273.14     14.49 o 
   1   5   5      774.84      445.44     90.04 o 
   2   5   5       45.53       38.65      7.29 o 
   3   5   5     3719.73     3683.61     86.55 o 
   4   5   5       41.18       36.22     10.10 o 
   5   5   5     1103.37     1242.79     35.06 o 
   6   5   5      136.92      167.85     19.90 o 
   7   5   5      162.80      191.72     25.36 o 
   8   5   5      251.38      283.80     34.80 o 
   9   5   5       32.32       30.21     24.71 o 
  10   5   5        0.66       15.77     28.23 o 
 -11   6   5      336.71      390.46     63.04 o 
 -10   6   5      225.73      311.40     53.06 o 
  -9   6   5      506.52      485.95     35.87 o 
  -8   6   5        4.35        8.91     15.39 o 
  -7   6   5     1344.12     1294.05     61.32 o 
  -6   6   5       32.80       17.37      9.72 o 
  -5   6   5      789.55      717.23     25.44 o 
  -4   6   5      352.34      514.92     29.97 o 
  -2   6   5       75.53       74.60      7.91 o 
  -1   6   5    11353.79    14905.09    898.60 o 
   0   6   5     2693.37     3066.81    136.90 o 
   1   6   5        0.71        0.51      4.29 o 
   2   6   5     3433.86     3518.16    115.54 o 
   3   6   5      365.17      398.17     15.36 o 
   4   6   5        7.68        6.65      8.28 o 
   5   6   5      834.93      917.12     48.96 o 
   6   6   5      298.43      295.09     23.87 o 
   7   6   5      699.47      661.81     47.85 o 
   8   6   5        0.99        4.47     20.33 o 
   9   6   5        2.27       14.09     23.45 o 
  10   6   5       23.50        2.01     28.91 o 
 -11   7   5       21.98        4.16     43.79 o 
 -10   7   5      220.56      257.45     50.06 o 
  -9   7   5      206.96      208.09     28.23 o 
  -8   7   5      205.53      165.92     20.79 o 
  -7   7   5      244.46      196.27     19.53 o 
  -6   7   5      359.88      330.73     16.66 o 
  -5   7   5       81.12       98.77     10.89 o 
  -4   7   5     1096.30      914.56     30.20 o 
  -3   7   5     7439.76     9384.47    576.42 o 
  -2   7   5      548.01      670.64     55.18 o 
  -1   7   5      882.35     1053.13     60.79 o 
   0   7   5      543.14      682.42     37.21 o 
   1   7   5        2.28        2.88      4.35 o 
   2   7   5       90.70       75.42      8.49 o 
   3   7   5        1.26        4.07      7.53 o 
   4   7   5      806.25      864.02     35.99 o 
   5   7   5      215.28      196.75     16.97 o 
   6   7   5      151.76      129.48     22.72 o 
   7   7   5      279.73      259.36     28.47 o 
   8   7   5       30.91       12.21     20.85 o 
   9   7   5      147.41      150.31     30.21 o 
  10   7   5        4.54       10.99     30.12 o 
 -11   8   5      195.13      206.86     54.75 o 
 -10   8   5       46.74       59.52     38.49 o 
  -9   8   5      208.37      203.85     28.78 o 
  -8   8   5      343.28      346.59     24.53 o 
  -7   8   5     1731.92     1548.87     47.77 o 
  -6   8   5       44.82       37.68     10.50 o 
  -5   8   5      298.63      249.77     14.59 o 
  -4   8   5       17.60        6.16      8.03 o 
  -3   8   5      128.29      205.80     20.60 o 
  -2   8   5     1181.08     1447.65     96.85 o 
  -1   8   5      201.90      148.10     11.71 o 
   0   8   5      680.67      803.11     33.48 o 
   1   8   5     1196.63     1309.79    169.78 o 
   2   8   5      324.51      350.77     13.25 o 
   3   8   5       15.07       20.77      7.92 o 
   4   8   5      719.16      675.12     26.66 o 
   5   8   5       83.12       67.87     16.64 o 
   6   8   5      152.19      131.86     23.57 o 
   7   8   5       11.80       13.15     19.86 o 
   8   8   5       34.64       14.54     21.72 o 
   9   8   5        4.25       10.47     24.87 o 
 -11   9   5      181.12       84.94     63.60 o 
 -10   9   5        0.01        8.97     27.75 o 
  -9   9   5        0.12        1.68     16.80 o 
  -8   9   5      271.20      187.58     33.59 o 
  -7   9   5      331.49      261.38     32.69 o 
  -6   9   5       24.56       19.01     10.08 o 
  -5   9   5       69.16       39.71      9.12 o 
  -4   9   5     2159.82     2330.79    106.74 o 
  -3   9   5      963.81     1104.98     74.22 o 
  -2   9   5     1333.74     1557.80    106.69 o 
  -1   9   5      101.98      114.48      9.47 o 
   0   9   5      329.79      298.81     14.98 o 
   1   9   5        0.61        8.79      7.74 o 
   2   9   5        0.61        0.58      8.34 o 
   3   9   5       66.47       83.63     10.02 o 
   4   9   5      247.79      220.90     16.23 o 
   5   9   5       92.72      114.96     18.53 o 
   6   9   5        3.46        2.95     18.43 o 
   7   9   5      450.80      433.50     33.20 o 
   8   9   5        5.80        5.57     22.07 o 
   9   9   5      250.54      328.84     36.59 o 
 -11  10   5      134.50      168.49     72.68 o 
 -10  10   5       63.99       69.38     40.18 o 
  -9  10   5       23.38       44.89     23.32 o 
  -8  10   5      631.50      620.75     48.02 o 
  -7  10   5      821.66      834.87     52.54 o 
  -6  10   5      266.18      283.75     19.90 o 
  -5  10   5       34.38       52.38     11.57 o 
  -4  10   5       77.78       68.51     11.14 o 
  -3  10   5     4521.90     4956.81    335.93 o 
  -2  10   5     4749.15     5887.62    343.24 o 
  -1  10   5     6863.32     7819.25    535.39 o 
   0  10   5     4441.25     5071.27    401.26 o 
   1  10   5     3215.19     3344.00    168.08 o 
   2  10   5     1187.83     1193.62     52.08 o 
   3  10   5       77.80      103.21     13.20 o 
   4  10   5       22.87       21.78     11.91 o 
   5  10   5      885.76      856.82     45.43 o 
   6  10   5      106.38       78.48     21.80 o 
   7  10   5        0.34       11.42     18.54 o 
   8  10   5        4.42        0.94     21.33 o 
   9  10   5        0.32       24.83     25.04 o 
 -11  11   5       44.82       61.12     57.82 o 
 -10  11   5       40.43       71.18     38.33 o 
  -9  11   5       67.24       66.20     24.16 o 
  -8  11   5      589.18      522.91     33.37 o 
  -7  11   5       85.26       91.33     16.60 o 
  -6  11   5      168.97      169.98     15.95 o 
  -5  11   5     2900.05     2775.91     89.20 o 
  -4  11   5     2653.53     2895.89    126.91 o 
  -3  11   5        2.27        3.37      8.83 o 
  -2  11   5       29.89       23.14      7.06 o 
  -1  11   5       63.08       74.17     10.53 o 
   0  11   5      345.34      353.75     78.86 o 
   1  11   5      917.92      958.12     48.17 o 
   2  11   5      177.74      253.08     16.19 o 
   3  11   5      664.88      656.90     31.05 o 
   4  11   5      104.35       94.95     14.64 o 
   5  11   5      321.03      349.37     25.10 o 
   6  11   5       17.97       37.15     21.06 o 
   7  11   5      440.88      376.64     33.03 o 
   8  11   5      225.31      239.97     32.60 o 
   9  11   5       76.96       83.29     29.56 o 
 -10  12   5      150.87       90.85     54.51 o 
  -9  12   5      161.95      168.40     29.83 o 
  -8  12   5      318.74      349.43     27.58 o 
  -7  12   5      705.17      631.08     46.43 o 
  -6  12   5      201.67      224.58     17.59 o 
  -5  12   5      459.91      482.07     21.08 o 
  -4  12   5      885.64      955.33     39.54 o 
  -3  12   5     3360.78     4052.42    183.83 o 
  -2  12   5       14.89       12.67      8.87 o 
  -1  12   5     4559.74     4858.51    267.81 o 
   0  12   5     3180.88     3255.46    245.35 o 
   1  12   5      776.52      801.91     36.37 o 
   2  12   5      185.09      182.24     15.26 o 
   3  12   5      136.25      129.85     15.20 o 
   4  12   5       13.15       15.14     11.99 o 
   5  12   5     1614.46     1577.39    130.64 o 
   6  12   5      182.20      154.11     25.35 o 
   7  12   5       10.76        0.00     20.24 o 
   8  12   5        1.11       16.03     22.91 o 
   9  12   5        0.11        7.16     26.49 o 
 -10  13   5        5.79        0.00     46.25 o 
  -9  13   5        3.89       38.34     28.51 o 
  -8  13   5      138.50      162.77     23.09 o 
  -7  13   5       20.39       41.26     15.73 o 
  -6  13   5      139.31      132.85     16.26 o 
  -5  13   5     1794.13     1814.80     60.09 o 
  -4  13   5      174.57      207.17     15.72 o 
  -3  13   5     1117.27     1137.95     61.89 o 
  -2  13   5     2514.11     2645.96    139.81 o 
  -1  13   5        4.15       32.21      9.67 o 
   0  13   5      105.33       92.44     12.98 o 
   1  13   5     1319.80     1374.10     66.23 o 
   2  13   5      641.44      738.79     38.08 o 
   3  13   5      305.65      298.77     19.33 o 
   4  13   5       17.89       29.61     13.85 o 
   5  13   5      489.71      419.08     34.35 o 
   6  13   5        5.77        8.65     18.57 o 
   7  13   5      165.30      164.04     27.41 o 
   8  13   5      155.51      151.61     30.52 o 
   9  13   5       34.18       47.66     29.29 o 
 -10  14   5      181.43      176.75     69.38 o 
  -9  14   5      163.23      185.74     35.65 o 
  -8  14   5       72.27      111.17     21.89 o 
  -7  14   5      418.50      432.58     32.67 o 
  -6  14   5       71.59       52.14     14.57 o 
  -5  14   5        5.53        0.00     11.82 o 
  -4  14   5       47.68       38.12     12.59 o 
  -3  14   5       94.56       68.48     12.39 o 
  -2  14   5       55.48       60.79     11.69 o 
  -1  14   5     2639.31     1949.60    426.53 o 
   0  14   5     1708.32     1734.55     95.27 o 
   1  14   5     1818.77     1858.76    102.48 o 
   2  14   5      121.86       92.41     14.25 o 
   3  14   5        9.17        9.91     11.97 o 
   4  14   5       11.82       18.76     13.68 o 
   5  14   5      428.62      406.58     28.06 o 
   6  14   5       19.71        2.44     19.40 o 
   7  14   5       24.69        7.29     21.26 o 
   8  14   5        0.83        0.00     23.42 o 
   9  14   5        3.53        5.38     28.22 o 
 -10  15   5        7.94       21.47     51.21 o 
  -9  15   5        0.46        0.00     27.12 o 
  -8  15   5       46.12       22.87     21.08 o 
  -7  15   5        2.44        0.00     14.07 o 
  -6  15   5        7.17        3.16     13.51 o 
  -5  15   5        4.05        0.00     12.42 o 
  -4  15   5       14.13       15.97     12.33 o 
  -3  15   5      267.15      278.38     17.20 o 
  -2  15   5      395.89      386.13     30.16 o 
  -1  15   5      753.61      600.74     67.47 o 
   0  15   5     1092.79     1169.00     62.65 o 
   1  15   5     2387.08     2238.65    111.06 o 
   2  15   5       28.82       27.17     10.00 o 
   3  15   5      291.67      302.54     22.24 o 
   4  15   5      670.55      698.47     48.25 o 
   5  15   5      257.82      289.93     28.32 o 
   6  15   5        0.28        0.00     19.11 o 
   7  15   5      103.99       86.66     25.83 o 
   8  15   5        0.13        0.00     24.47 o 
 -10  16   5       47.98       59.47     59.47 o 
  -9  16   5      163.92      155.11     36.17 o 
  -8  16   5       41.40       44.78     23.02 o 
  -7  16   5      182.27      179.87     23.41 o 
  -6  16   5      134.63      160.62     18.02 o 
  -5  16   5        4.22       13.72     13.12 o 
  -4  16   5        8.26        7.82     10.66 o 
  -3  16   5        9.40       11.92     11.79 o 
  -2  16   5      539.12      373.36     61.57 o 
  -1  16   5      286.14      294.06     21.67 o 
   0  16   5      253.59      224.76     19.37 o 
   1  16   5      184.82      169.99     17.62 o 
   2  16   5        8.74        4.65     11.02 o 
   3  16   5       14.85        0.00     13.47 o 
   4  16   5        3.27        0.00     13.84 o 
   5  16   5      852.47      880.67     60.70 o 
   6  16   5       32.28       40.97     22.78 o 
   7  16   5      231.00      266.10     32.80 o 
   8  16   5        1.82        0.00     23.95 o 
  -9  17   5        1.07        0.00     26.87 o 
  -8  17   5       41.18       60.51     29.69 o 
  -7  17   5      317.43      311.49     27.07 o 
  -6  17   5       93.51      109.29     18.61 o 
  -5  17   5      251.60      245.14     19.59 o 
  -4  17   5      294.78      257.27     19.79 o 
  -3  17   5      593.44      581.80     23.76 o 
  -2  17   5       48.64       48.73     14.36 o 
  -1  17   5      144.53      153.35     17.15 o 
   0  17   5        6.54       23.83     14.10 o 
   1  17   5       64.80       49.08     15.35 o 
   2  17   5      156.08      154.50     18.22 o 
   3  17   5       33.45       22.57     15.05 o 
   4  17   5      147.45      152.76     19.94 o 
   5  17   5      668.60      602.40     36.32 o 
   6  17   5        0.30        0.00     19.48 o 
   7  17   5       67.43       55.31     26.41 o 
   8  17   5        0.07        0.00     22.95 o 
  -9  18   5      131.45      127.54     37.48 o 
  -8  18   5       49.10       43.90     29.53 o 
  -7  18   5      161.74      181.27     24.67 o 
  -6  18   5       26.03       30.52     16.47 o 
  -5  18   5      288.79      273.84     20.42 o 
  -4  18   5      112.01       95.97     16.43 o 
  -3  18   5      545.97      442.32     58.76 o 
  -2  18   5      360.82      352.64     25.39 o 
  -1  18   5      514.10      490.62     37.57 o 
   0  18   5     1202.02     1341.28     77.17 o 
   1  18   5       84.30       72.48     16.58 o 
   2  18   5       27.64       39.19     15.75 o 
   3  18   5      709.91      600.78     29.12 o 
   4  18   5      257.07      245.66     22.52 o 
   5  18   5      277.67      268.17     27.21 o 
   6  18   5      116.77      110.30     27.43 o 
   7  18   5       60.12       55.48     26.76 o 
   8  18   5        3.48        7.15     25.64 o 
  -9  19   5        4.19        0.00     27.44 o 
  -8  19   5       24.06       55.57     30.93 o 
  -7  19   5       23.14       46.06     21.18 o 
  -6  19   5      292.27      298.52     24.44 o 
  -5  19   5      240.68      311.27     24.80 o 
  -4  19   5      833.16      734.07     28.88 o 
  -3  19   5     1420.40     1203.45    159.69 o 
  -2  19   5      138.78      139.94     18.99 o 
  -1  19   5      970.31      928.05     36.41 o 
   0  19   5      344.28      378.74     24.50 o 
   1  19   5      730.97      721.84     47.50 o 
   2  19   5     1025.22     1089.34     67.00 o 
   3  19   5      542.82      563.64     34.18 o 
   4  19   5       57.62       39.31     16.81 o 
   5  19   5       91.34       98.35     23.01 o 
   6  19   5      170.85      155.52     29.97 o 
   7  19   5        1.20        5.88     23.07 o 
  -9  20   5      225.38      202.97     41.72 o 
  -8  20   5      124.16      104.44     29.79 o 
  -7  20   5      140.15      143.60     25.10 o 
  -6  20   5       17.90        7.31     17.49 o 
  -5  20   5       24.23       29.56     16.96 o 
  -4  20   5      318.79      235.66     51.43 o 
  -3  20   5     3475.02     3026.82    177.68 o 
  -2  20   5        1.64        7.80     14.91 o 
  -1  20   5       83.28       91.31     17.85 o 
   0  20   5     1285.42     1255.58     56.95 o 
   1  20   5        4.97        4.09     15.30 o 
   2  20   5      363.74      395.43     26.04 o 
   3  20   5       19.91       18.20     16.04 o 
   4  20   5        1.30        2.47     15.57 o 
   5  20   5       85.65       84.55     23.01 o 
   6  20   5        0.70        0.47     23.04 o 
   7  20   5        7.58       20.68     26.32 o 
  -8  21   5       42.91       53.30     33.20 o 
  -7  21   5        0.73        3.41     19.45 o 
  -6  21   5       67.38       78.34     21.70 o 
  -5  21   5       51.62       43.04     17.71 o 
  -4  21   5      822.57      562.74    153.50 o 
  -3  21   5       28.51       43.34     19.73 o 
  -2  21   5       46.90       49.44     17.57 o 
  -1  21   5      183.90      177.47     20.85 o 
   0  21   5       42.87       77.16     18.32 o 
   1  21   5      126.20      127.39     19.37 o 
   2  21   5       47.80       56.26     17.48 o 
   3  21   5      235.87      252.90     23.55 o 
   4  21   5      456.70      452.18     29.04 o 
   5  21   5        0.09        7.27     20.37 o 
   6  21   5       21.36       12.20     24.75 o 
   7  21   5       20.04       45.23     29.92 o 
  -8  22   5        5.96        0.76     27.84 o 
  -7  22   5       52.47       47.06     23.10 o 
  -6  22   5        3.93       19.13     19.78 o 
  -5  22   5        2.60        8.18     16.25 o 
  -4  22   5        0.42       10.51     18.02 o 
  -3  22   5     2535.12     2378.74     91.23 o 
  -2  22   5      119.92      134.92     22.83 o 
  -1  22   5      233.32      248.19     22.87 o 
   0  22   5       64.01       90.56     18.50 o 
   1  22   5       28.12       23.41     16.04 o 
   2  22   5       37.89       30.23     17.37 o 
   3  22   5       74.95       65.51     16.94 o 
   4  22   5       39.71       38.54     18.68 o 
   5  22   5       13.10       24.66     21.73 o 
   6  22   5       33.12       39.10     28.62 o 
  -8  23   5        0.00       28.95     31.51 o 
  -7  23   5       29.62       32.28     22.97 o 
  -6  23   5      128.10      147.14     28.50 o 
  -5  23   5      136.82       54.83     26.72 o 
  -4  23   5        2.41        0.00     19.35 o 
  -3  23   5        6.38       18.16     19.46 o 
  -2  23   5       58.67       64.35     21.13 o 
  -1  23   5       97.84       77.11     19.33 o 
   0  23   5      896.17      802.94     52.22 o 
   1  23   5      111.44      110.00     20.25 o 
   2  23   5       83.93       57.65     18.72 o 
   3  23   5      163.68       79.50     22.68 o 
   4  23   5        5.08        0.00     17.40 o 
   5  23   5       77.79       78.56     25.10 o 
   6  23   5        5.59        0.00     27.11 o 
  -7  24   5       34.86       16.39     27.97 o 
  -6  24   5        1.84        0.00     20.74 o 
  -5  24   5        0.01        6.93     17.19 o 
  -4  24   5       13.22       43.87     21.62 o 
  -3  24   5      116.71      170.27     26.22 o 
  -2  24   5        6.55        1.86     19.03 o 
  -1  24   5      496.35      515.22     37.80 o 
   0  24   5        0.29        0.00     16.38 o 
   1  24   5       56.65       61.69     19.30 o 
   2  24   5        0.51        4.76     17.79 o 
   3  24   5       12.93        6.20     15.23 o 
   4  24   5       79.85       84.10     25.10 o 
   5  24   5       97.20      120.33     28.79 o 
   6  24   5        0.02        0.00     28.73 o 
  -7  25   5       36.62       20.42     31.12 o 
  -6  25   5       25.96       30.26     21.88 o 
  -5  25   5       81.45       31.89     20.99 o 
  -4  25   5       15.62       31.32     22.60 o 
  -3  25   5      227.79      283.97     30.30 o 
  -2  25   5       90.68       97.24     23.37 o 
  -1  25   5       46.43       70.73     22.57 o 
   0  25   5        0.52        0.00     18.28 o 
   1  25   5      252.36      268.53     26.36 o 
   2  25   5        7.78        9.84     18.25 o 
   3  25   5      224.45      239.32     26.56 o 
   4  25   5        1.90        0.00     22.54 o 
   5  25   5       74.98       42.03     26.97 o 
  -6  26   5        8.13        8.93     24.24 o 
  -5  26   5       25.49        1.34     21.87 o 
  -4  26   5       37.42       49.64     24.02 o 
  -3  26   5       87.39       97.80     25.24 o 
  -2  26   5        0.01        0.00     20.18 o 
  -1  26   5       56.60       65.25     23.34 o 
   0  26   5      136.22      171.90     27.53 o 
   1  26   5        2.72        4.36     20.98 o 
   2  26   5       65.07       69.75     21.85 o 
   3  26   5       49.78       52.43     21.62 o 
   4  26   5       86.47      110.36     28.73 o 
   5  26   5      175.09      227.77     34.81 o 
  -5  27   5       22.79       54.00     25.52 o 
  -4  27   5        0.80       14.03     22.94 o 
  -3  27   5       15.09       49.96     24.44 o 
  -2  27   5       39.52       34.48     23.19 o 
  -1  27   5        3.07        2.38     20.98 o 
   0  27   5      107.93      148.43     28.01 o 
   1  27   5       84.10      104.08     27.02 o 
   2  27   5       23.78       38.76     24.40 o 
   3  27   5      208.40      196.12     27.78 o 
   4  27   5        1.48        0.00     24.02 o 
  -5  28   5        3.15       15.78     25.31 o 
  -4  28   5        0.68        9.41     23.61 o 
  -3  28   5      189.10      207.83     31.05 o 
  -2  28   5        5.27       22.64     22.84 o 
  -1  28   5       46.31       51.69     25.48 o 
   0  28   5       29.28       37.79     23.17 o 
   1  28   5       11.72       23.56     23.30 o 
   2  28   5      164.42      178.11     30.92 o 
   3  28   5       14.85       37.08     26.06 o 
  -4  29   5        1.72        0.00     25.59 o 
  -3  29   5       10.29       14.17     24.87 o 
  -2  29   5        5.84       10.75     23.84 o 
  -1  29   5       83.55       99.30     28.55 o 
   0  29   5       48.09       64.80     27.16 o 
   1  29   5      100.72      135.16     29.67 o 
   2  29   5        6.81       19.64     26.62 o 
  -2  30   5        2.02       20.21     26.56 o 
  -1  30   5      171.40      180.46     33.85 o 
   0  30   5       19.74       45.46     27.83 o 
   1  30   5       45.51       71.67     28.94 o 
 -10   0   6       45.28       21.47     49.56 o 
  -8   0   6     2789.85     2528.06    195.61 o 
  -6   0   6     2683.85     2343.30    205.55 o 
  -4   0   6      962.85      921.38     63.79 o 
  -2   0   6     2287.12     2217.89    338.64 o 
   0   0   6     5816.61     4483.62    120.61 o 
   2   0   6     7252.68     7364.47    218.26 o 
   4   0   6     1875.83     1858.91     43.16 o 
   6   0   6       31.27        0.00     21.38 o 
   8   0   6      408.13      319.13     40.23 o 
  10   0   6        7.35        0.00     44.34 o 
 -11   1   6        7.35       28.67     42.34 o 
 -10   1   6      141.56      165.17     47.30 o 
  -9   1   6        0.04        0.00     30.30 o 
  -8   1   6       96.23      137.77     47.87 o 
  -7   1   6      141.82      127.76     16.49 o 
  -6   1   6      885.40      789.27     42.71 o 
  -5   1   6      450.61      358.69     15.06 o 
  -4   1   6     4296.21     3972.96    167.03 o 
  -3   1   6      935.39      858.46     61.73 o 
  -2   1   6     4072.80     4278.75    389.36 o 
  -1   1   6      426.83      515.14     16.94 o 
   0   1   6        8.20       20.24      5.80 o 
   1   1   6     3383.94     2784.15    294.09 o 
   2   1   6     1494.73     1114.13    100.62 o 
   3   1   6        1.36        1.11      6.13 o 
   4   1   6       52.07       43.12      9.49 o 
   5   1   6       69.28       50.47     15.86 o 
   6   1   6      398.23      295.62     68.97 o 
   7   1   6        2.88        0.00     14.48 o 
   8   1   6       56.61       73.12     19.26 o 
   9   1   6        0.10        0.00     19.49 o 
  10   1   6       45.54       22.15     26.57 o 
 -11   2   6        0.98        8.76     39.98 o 
 -10   2   6       82.87      109.20     44.69 o 
  -9   2   6       54.20       60.50     37.32 o 
  -8   2   6      650.95      623.57     31.27 o 
  -7   2   6       33.92       33.25     13.74 o 
  -6   2   6     1030.76      835.87     43.71 o 
  -5   2   6      223.43      244.82     14.08 o 
  -4   2   6      198.74      228.47     14.78 o 
  -3   2   6      173.01      185.78     15.75 o 
  -2   2   6      332.23      364.98     33.50 o 
  -1   2   6     6293.50     6442.08    312.23 o 
   0   2   6     5701.45     6126.97    207.05 o 
   1   2   6     2773.45     2666.88     79.51 o 
   2   2   6    10217.76    10135.65    168.15 o 
   3   2   6       45.23       42.95      8.39 o 
   4   2   6      590.64      563.64     18.72 o 
   5   2   6        0.38        0.00     12.51 o 
   6   2   6       26.11       14.54     16.09 o 
   7   2   6       91.81       78.37     19.16 o 
   8   2   6       43.06       77.21     21.52 o 
   9   2   6        0.31       11.83     22.97 o 
  10   2   6       28.07       26.83     28.20 o 
 -11   3   6        0.00       12.10     37.95 o 
 -10   3   6       56.74       64.21     41.45 o 
  -9   3   6        7.46       28.50     32.46 o 
  -8   3   6       17.07       23.92     15.41 o 
  -7   3   6       56.56       54.80     14.06 o 
  -6   3   6       31.24       29.95      9.45 o 
  -5   3   6      680.71      656.13     28.44 o 
  -4   3   6     5913.30     5527.51    274.09 o 
  -3   3   6     1214.29     1483.13     79.92 o 
  -2   3   6     6408.78     7816.83    575.25 o 
  -1   3   6     5034.11     5068.47    313.78 o 
   0   3   6      337.10      295.26     11.28 o 
   1   3   6     3734.56     3913.00     74.31 o 
   2   3   6       28.78       33.02      7.87 o 
   3   3   6      114.55      117.39     10.27 o 
   4   3   6      472.87      441.43     17.27 o 
   5   3   6      327.97      389.10     23.56 o 
   6   3   6      505.72      561.16     29.14 o 
   7   3   6       13.32        3.06     16.33 o 
   8   3   6       14.88       10.72     17.98 o 
   9   3   6        3.50        1.83     23.36 o 
  10   3   6       32.83       36.39     36.77 o 
 -11   4   6       14.82       17.71     43.70 o 
 -10   4   6      136.84      165.95     45.51 o 
  -9   4   6        0.23        0.00     29.77 o 
  -8   4   6       15.92        0.00     15.69 o 
  -7   4   6       67.74      102.33     16.26 o 
  -6   4   6     2318.49     2205.57     94.98 o 
  -5   4   6     1354.80     1383.59     62.19 o 
  -4   4   6      115.60      139.67      9.48 o 
  -3   4   6      511.09      695.88     54.03 o 
  -2   4   6       26.57       22.54      5.98 o 
  -1   4   6      217.31      194.46     15.80 o 
   0   4   6     2742.83     2519.42     90.48 o 
   1   4   6       75.96       97.40      8.48 o 
   2   4   6     3063.93     3116.31     61.34 o 
   3   4   6        1.23        8.75      7.44 o 
   4   4   6      678.67      785.44     25.36 o 
   5   4   6        8.98        8.17     13.34 o 
   6   4   6      199.98      196.36     22.04 o 
   7   4   6      103.94      131.46     21.52 o 
   8   4   6        2.32       12.73     19.90 o 
   9   4   6        7.49        5.87     28.73 o 
  10   4   6       30.72       61.69     31.15 o 
 -11   5   6        0.00        0.00     42.34 o 
 -10   5   6      134.09      200.47     47.21 o 
  -9   5   6      159.85      125.84     39.51 o 
  -8   5   6       23.95       17.58     18.86 o 
  -7   5   6      182.99      181.83     15.93 o 
  -6   5   6        1.36        0.00      8.98 o 
  -5   5   6       47.04       48.18      9.10 o 
  -4   5   6      146.60      150.02     10.13 o 
  -3   5   6      186.01      217.05     21.54 o 
  -2   5   6     2132.83     2339.32    136.01 o 
  -1   5   6     7014.11     8904.63    505.66 o 
   0   5   6      221.09      239.22     10.24 o 
   1   5   6      824.89      693.96     37.85 o 
   2   5   6      426.70      383.56     16.62 o 
   3   5   6     1142.97     1109.83     39.57 o 
   4   5   6     2494.78     2234.36    104.53 o 
   5   5   6      290.35      322.37     22.25 o 
   6   5   6     1803.45     1872.68     83.85 o 
   7   5   6       10.78        0.00     23.12 o 
   8   5   6        3.34       14.24     23.27 o 
   9   5   6        0.83       11.96     24.37 o 
 -11   6   6       22.13       24.47     43.79 o 
 -10   6   6      473.31      520.29     87.55 o 
  -9   6   6       51.62       56.14     37.32 o 
  -8   6   6      255.20      257.71     28.37 o 
  -7   6   6       22.25       24.98     12.56 o 
  -6   6   6        3.05        4.47      9.62 o 
  -5   6   6     1071.58      936.17     38.24 o 
  -4   6   6      661.84      630.13     32.00 o 
  -3   6   6     3618.50     4557.97    312.31 o 
  -2   6   6     2161.40     3554.40    225.24 o 
  -1   6   6     1951.59     2181.42    123.00 o 
   0   6   6      155.31      135.05      8.84 o 
   1   6   6     1023.49      736.18     86.68 o 
   2   6   6     4463.38     4208.69     84.66 o 
   3   6   6      530.20      473.02     18.42 o 
   4   6   6        9.67        3.75      9.07 o 
   5   6   6      246.83      218.39     20.04 o 
   6   6   6     2349.12     2262.96     63.41 o 
   7   6   6      329.64      294.86     29.41 o 
   8   6   6      145.29      173.04     28.33 o 
   9   6   6        0.01       35.08     26.17 o 
 -11   7   6       43.50       77.02     66.08 o 
 -10   7   6      107.56       99.25     46.25 o 
  -9   7   6      105.00       77.99     37.84 o 
  -8   7   6       52.31       35.32     20.27 o 
  -7   7   6        0.73        0.00     12.40 o 
  -6   7   6        9.95        0.44      9.91 o 
  -5   7   6      526.64      513.98     22.16 o 
  -4   7   6     1215.05     1019.53     43.66 o 
  -3   7   6      171.86      182.73     35.16 o 
  -2   7   6      112.51       89.28      8.96 o 
  -1   7   6     4123.90     5148.83    278.07 o 
   0   7   6      867.99      809.08     42.46 o 
   1   7   6       31.95       17.52      7.16 o 
   2   7   6      934.42      763.38     23.34 o 
   3   7   6      390.42      338.16     18.78 o 
   4   7   6     1248.33     1338.85     44.01 o 
   5   7   6      337.78      291.33     25.67 o 
   6   7   6     1058.06     1143.59     44.74 o 
   7   7   6        0.05       11.20     19.28 o 
   8   7   6        5.40        0.49     21.87 o 
   9   7   6       17.99       11.46     24.39 o 
 -11   8   6       15.42       60.41     48.68 o 
 -10   8   6      125.20      176.37     45.51 o 
  -9   8   6       66.78      108.50     52.86 o 
  -8   8   6      566.51      554.73     66.05 o 
  -7   8   6       51.60       57.97     14.57 o 
  -6   8   6      159.00      171.33     14.34 o 
  -5   8   6     2041.11     2060.05     96.63 o 
  -4   8   6      353.31      431.08     23.10 o 
  -3   8   6      591.63      688.48     55.77 o 
  -2   8   6      142.15      202.52     15.06 o 
  -1   8   6      990.62     1219.96     71.56 o 
   0   8   6    14571.26    16115.30    762.91 o 
   1   8   6      230.17      129.47     43.80 o 
   2   8   6     4298.20     4023.66    104.39 o 
   3   8   6      969.29      902.35     37.70 o 
   4   8   6        0.02       13.72     11.51 o 
   5   8   6      443.35      498.09     30.81 o 
   6   8   6      255.44      236.08     27.12 o 
   7   8   6      228.60      212.59     27.74 o 
   8   8   6      226.36      219.95     30.83 o 
   9   8   6       28.99       30.54     25.84 o 
 -11   9   6        1.62        0.00     37.57 o 
 -10   9   6      219.51      230.48     50.19 o 
  -9   9   6       74.05      100.03     52.86 o 
  -8   9   6       17.76       12.15     18.94 o 
  -7   9   6      700.15      623.56     43.50 o 
  -6   9   6      117.25      109.25     13.81 o 
  -5   9   6     2630.06     2802.74    119.59 o 
  -4   9   6     2806.56     3015.86    164.11 o 
  -3   9   6     4378.64     5282.26    303.47 o 
  -2   9   6     6338.27     7573.81    431.43 o 
  -1   9   6      705.36      756.11     40.31 o 
   0   9   6      531.63      550.74     27.10 o 
   1   9   6      363.64      250.15     56.03 o 
   2   9   6       89.86       98.52      9.47 o 
   3   9   6       75.88       87.75     13.03 o 
   4   9   6      691.74      692.06     34.49 o 
   5   9   6      206.96      188.72     21.39 o 
   6   9   6      139.37      171.35     26.00 o 
   7   9   6        0.06        0.31     19.80 o 
   8   9   6       10.99       21.20     22.05 o 
   9   9   6        0.10        1.26     26.32 o 
 -11  10   6       22.94        6.07     35.70 o 
 -10  10   6       73.22       34.63     30.77 o 
  -9  10   6       34.73        8.14     22.92 o 
  -8  10   6      297.12      206.88     55.44 o 
  -7  10   6       24.36       27.57     13.16 o 
  -6  10   6      451.62      403.16     34.73 o 
  -5  10   6        7.26        4.05      9.77 o 
  -4  10   6      409.46      403.95     26.15 o 
  -3  10   6        0.68        9.48      8.75 o 
  -2  10   6      747.34      740.06     59.70 o 
  -1  10   6       22.69        8.51      7.98 o 
   0  10   6     4189.78     4455.36    162.49 o 
   1  10   6     2142.58     2280.04     95.50 o 
   2  10   6       28.09       11.60      9.88 o 
   3  10   6      457.79      560.30     35.47 o 
   4  10   6       13.93        9.72     12.06 o 
   5  10   6      215.40      204.90     22.28 o 
   6  10   6       47.70       44.85     19.80 o 
   7  10   6       12.16        4.21     20.57 o 
   8  10   6        3.13        1.11     21.88 o 
   9  10   6       20.25       20.94     26.85 o 
 -11  11   6       17.47       71.03     59.47 o 
 -10  11   6      163.70      229.95     50.19 o 
  -9  11   6        0.03        0.00     24.76 o 
  -8  11   6      189.43      172.08     25.99 o 
  -7  11   6       58.21       55.58     15.43 o 
  -6  11   6      695.21      538.14     39.72 o 
  -5  11   6      132.40      107.66     13.40 o 
  -4  11   6     2459.40     2665.72    157.92 o 
  -3  11   6      162.19      216.91     17.17 o 
  -2  11   6     6992.48     8510.05    500.19 o 
  -1  11   6       24.20       12.51      8.32 o 
   0  11   6      271.97      301.76     23.00 o 
   1  11   6       87.59       87.77     12.56 o 
   2  11   6      308.66      276.49     18.73 o 
   3  11   6       63.89       77.78     13.93 o 
   4  11   6     1200.36     1157.07     69.70 o 
   5  11   6       97.34      116.81     20.44 o 
   6  11   6       21.80       43.22     20.46 o 
   7  11   6        9.20        0.00     21.28 o 
   8  11   6       14.04        0.00     23.31 o 
   9  11   6       19.04       29.42     28.46 o 
 -10  12   6      127.01      170.27     46.55 o 
  -9  12   6       16.73       13.36     36.63 o 
  -8  12   6      362.58      368.98     38.09 o 
  -7  12   6      289.21      266.47     21.06 o 
  -6  12   6      604.15      612.88     24.41 o 
  -5  12   6       25.97        8.67     11.57 o 
  -4  12   6       89.70       71.65     12.08 o 
  -3  12   6       24.92       18.51      8.14 o 
  -2  12   6     1900.67     2095.33    120.50 o 
  -1  12   6     2475.31     2855.17    140.62 o 
   0  12   6      396.56      252.04     43.20 o 
   1  12   6      489.28      575.59     34.53 o 
   2  12   6        0.54        0.00     10.56 o 
   3  12   6      184.82      145.64     16.22 o 
   4  12   6        1.28        7.71     12.65 o 
   5  12   6       22.16        9.22     16.83 o 
   6  12   6       25.30       47.95     20.94 o 
   7  12   6       55.53       63.77     23.59 o 
   8  12   6       17.32       24.54     24.49 o 
   9  12   6        0.00        0.00     26.41 o 
 -10  13   6       18.00       66.08     52.86 o 
  -9  13   6       37.83       31.13     28.92 o 
  -8  13   6       19.28       20.24     22.12 o 
  -7  13   6       11.52       17.43     14.52 o 
  -6  13   6     1203.22     1096.69     59.47 o 
  -5  13   6      168.72      141.64     15.54 o 
  -4  13   6      322.12      292.62     22.63 o 
  -3  13   6      470.97      472.07     30.83 o 
  -2  13   6     1548.77     1660.18     92.77 o 
  -1  13   6      406.91      402.63     25.32 o 
   0  13   6     2192.10     1512.61    375.63 o 
   1  13   6      288.07      324.70     19.42 o 
   2  13   6        8.41        3.32     11.42 o 
   3  13   6      251.43      284.71     20.00 o 
   4  13   6     1463.46     1452.58     58.03 o 
   5  13   6        9.90       19.09     17.08 o 
   6  13   6       11.61       16.73     20.01 o 
   7  13   6        7.26        9.83     21.74 o 
   8  13   6        0.12        2.13     23.24 o 
   9  13   6       22.46        7.58     28.99 o 
 -10  14   6      180.09      246.13     72.68 o 
  -9  14   6       14.64       21.45     27.41 o 
  -8  14   6      391.42      403.73     39.58 o 
  -7  14   6      218.84      262.04     22.32 o 
  -6  14   6        4.94        0.00     13.10 o 
  -5  14   6       48.49       35.88     13.32 o 
  -4  14   6       21.85       16.45     10.11 o 
  -3  14   6      259.26      256.16     19.44 o 
  -2  14   6       72.34       72.11     10.45 o 
  -1  14   6       66.89       79.00     12.52 o 
   0  14   6     1897.24     1688.96    191.83 o 
   1  14   6      270.93      255.03     18.50 o 
   2  14   6      734.56      690.58     60.60 o 
   3  14   6       52.95       34.97     14.13 o 
   4  14   6      193.99      213.21     20.10 o 
   5  14   6      226.13      244.79     24.37 o 
   6  14   6       82.15       67.94     23.77 o 
   7  14   6       39.10       30.59     23.69 o 
   8  14   6      132.00      199.21     33.68 o 
 -10  15   6       43.99       71.03     61.12 o 
  -9  15   6      145.34      110.09     33.98 o 
  -8  15   6       35.97       38.72     23.60 o 
  -7  15   6       38.46       55.32     17.01 o 
  -6  15   6      118.17      130.72     17.02 o 
  -5  15   6      557.01      543.97     32.48 o 
  -4  15   6      322.09      287.45     22.32 o 
  -3  15   6        3.55        5.28     11.49 o 
  -2  15   6     1803.56     1667.09    131.50 o 
  -1  15   6      222.88      199.85     19.46 o 
   0  15   6      775.30      772.20     42.34 o 
   1  15   6      102.27      106.49     15.79 o 
   2  15   6      723.90      624.40     84.40 o 
   3  15   6       32.22       39.41     14.33 o 
   4  15   6      137.01      124.79     18.44 o 
   5  15   6       13.10        5.73     16.74 o 
   6  15   6      106.85      102.85     25.95 o 
   7  15   6        6.37        0.00     23.12 o 
   8  15   6        0.92        0.00     25.20 o 
 -10  16   6      145.83      221.35     75.99 o 
  -9  16   6      132.83      132.71     34.91 o 
  -8  16   6      575.27      551.80     46.76 o 
  -7  16   6       10.53       34.46     16.57 o 
  -6  16   6        4.55        2.92     13.57 o 
  -5  16   6      152.55      144.93     17.29 o 
  -4  16   6       31.57       23.97     13.44 o 
  -3  16   6      765.11      703.86     31.75 o 
  -2  16   6       26.84       16.70     13.26 o 
  -1  16   6       42.50       17.50      9.77 o 
   0  16   6      779.90      752.89     38.37 o 
   1  16   6       75.15       83.57     15.72 o 
   2  16   6      687.85      494.05     94.00 o 
   3  16   6       16.83       18.26     14.25 o 
   4  16   6      433.93      349.59     23.98 o 
   5  16   6       71.77      106.67     21.94 o 
   6  16   6      260.57      273.34     34.61 o 
   7  16   6       12.82       10.09     23.81 o 
   8  16   6       68.68       62.72     30.60 o 
  -9  17   6       22.18       26.24     30.77 o 
  -8  17   6        0.29       15.28     27.62 o 
  -7  17   6       18.13        0.00     19.57 o 
  -6  17   6        0.34        0.00     13.45 o 
  -5  17   6       65.30       64.69     15.43 o 
  -4  17   6      588.97      630.15     35.60 o 
  -3  17   6      214.07      218.65     17.84 o 
  -2  17   6     1061.40     1121.80     54.81 o 
  -1  17   6        3.59        9.76     10.29 o 
   0  17   6      877.39      845.46     62.18 o 
   1  17   6      118.02      131.65     17.58 o 
   2  17   6      328.82      323.81     35.64 o 
   3  17   6       53.43       47.00     16.79 o 
   4  17   6      542.82      552.58     40.71 o 
   5  17   6       18.06        6.43     18.30 o 
   6  17   6      354.54      369.00     39.87 o 
   7  17   6        2.66        7.51     24.45 o 
   8  17   6        0.42        0.00     25.97 o 
  -9  18   6      314.66      287.59     42.39 o 
  -8  18   6      368.92      357.38     43.10 o 
  -7  18   6      242.89      242.22     30.77 o 
  -6  18   6       56.77       59.25     17.94 o 
  -5  18   6      253.69      286.74     20.98 o 
  -4  18   6      148.25      151.26     18.02 o 
  -3  18   6      228.93      268.63     21.85 o 
  -2  18   6        0.78        2.66     12.99 o 
  -1  18   6      239.08      255.26     23.46 o 
   0  18   6      852.69      856.58     59.40 o 
   1  18   6       12.66       17.23     15.10 o 
   2  18   6       89.58      111.59     18.50 o 
   3  18   6      321.77      333.90     23.65 o 
   4  18   6        9.52       15.47     14.90 o 
   5  18   6        0.12        0.00     17.90 o 
   6  18   6      223.32      265.24     35.61 o 
   7  18   6       71.03       94.65     31.28 o 
  -9  19   6        3.10        0.00     46.25 o 
  -8  19   6        2.07       23.70     29.73 o 
  -7  19   6       18.24       19.03     22.19 o 
  -6  19   6       24.64       32.33     17.61 o 
  -5  19   6      596.21      623.59     32.23 o 
  -4  19   6     2132.88     2083.64     75.06 o 
  -3  19   6       14.90        2.22     14.72 o 
  -2  19   6        3.00        0.90     10.67 o 
  -1  19   6     1133.34     1069.45     60.85 o 
   0  19   6        3.60        0.00     14.56 o 
   1  19   6       89.74       99.72     18.03 o 
   2  19   6     1216.39     1151.46     73.21 o 
   3  19   6      187.95      190.32     21.28 o 
   4  19   6      132.45       98.13     19.18 o 
   5  19   6        0.15        0.00     18.22 o 
   6  19   6       22.29        0.00     23.43 o 
   7  19   6        6.37        0.00     25.92 o 
  -9  20   6      127.39      145.53     46.03 o 
  -8  20   6        8.05        0.64     28.63 o 
  -7  20   6       30.89       54.36     24.84 o 
  -6  20   6       45.25       49.61     18.37 o 
  -5  20   6      160.17      177.47     20.82 o 
  -4  20   6        4.20       22.89     16.77 o 
  -3  20   6        2.40        0.00     15.00 o 
  -2  20   6      341.73      253.57     36.66 o 
  -1  20   6       63.64       58.73     17.35 o 
   0  20   6      139.74      153.64     20.23 o 
   1  20   6        3.06        0.00     14.20 o 
   2  20   6      862.88      827.62     53.27 o 
   3  20   6      105.54      100.17     19.33 o 
   4  20   6        2.99        0.00     16.06 o 
   5  20   6      273.21      245.76     35.34 o 
   6  20   6      240.13      247.87     35.23 o 
   7  20   6        6.66        0.00     28.06 o 
  -8  21   6        9.66       21.35     29.22 o 
  -7  21   6       13.54       27.69     24.84 o 
  -6  21   6        3.70       21.27     18.04 o 
  -5  21   6       24.77       34.18     18.70 o 
  -4  21   6      997.27      999.51     51.20 o 
  -3  21   6        0.03       10.32     13.44 o 
  -2  21   6      112.79      121.48     19.73 o 
  -1  21   6      584.77      568.65     34.13 o 
   0  21   6      156.13      166.61     20.71 o 
   1  21   6      121.91      124.92     19.61 o 
   2  21   6      249.49      253.12     23.32 o 
   3  21   6      109.47      111.49     20.39 o 
   4  21   6        8.35        9.16     19.87 o 
   5  21   6       30.33       53.70     22.62 o 
   6  21   6       33.00       35.99     27.37 o 
  -8  22   6       68.76      105.16     35.43 o 
  -7  22   6       18.47       22.21     25.28 o 
  -6  22   6        5.74       12.57     20.97 o 
  -5  22   6      135.61      110.70     38.41 o 
  -4  22   6       90.55       87.11     22.01 o 
  -3  22   6       23.93        7.22     14.88 o 
  -2  22   6      489.56      498.15     28.57 o 
  -1  22   6      397.78      393.67     26.34 o 
   0  22   6      172.63      179.72     21.71 o 
   1  22   6       59.16       86.33     19.27 o 
   2  22   6      978.68      895.90     48.40 o 
   3  22   6      323.80      310.03     26.62 o 
   4  22   6       17.93       25.74     20.89 o 
   5  22   6       95.03      133.20     31.15 o 
   6  22   6      116.83      131.29     34.31 o 
  -7  23   6        5.35        0.00     29.51 o 
  -6  23   6       74.66       84.14     27.05 o 
  -5  23   6      106.28       81.79     23.14 o 
  -4  23   6       70.55       74.80     20.61 o 
  -3  23   6       41.23       36.71     19.15 o 
  -2  23   6      407.60      505.26     32.72 o 
  -1  23   6       77.67       67.39     18.84 o 
   0  23   6        5.62        0.00     16.33 o 
   1  23   6       15.71       17.96     16.83 o 
   2  23   6      555.25      636.31     43.66 o 
   3  23   6        4.83        0.00     15.54 o 
   4  23   6        0.22        1.92     20.92 o 
   5  23   6       29.97       30.22     24.21 o 
   6  23   6      132.07       96.98     35.62 o 
  -7  24   6       12.87       36.39     31.89 o 
  -6  24   6       43.46       71.82     27.21 o 
  -5  24   6       25.67       11.64     20.21 o 
  -4  24   6       25.53       32.72     17.19 o 
  -3  24   6        8.13       11.78     19.75 o 
  -2  24   6       37.49       55.90     21.63 o 
  -1  24   6      330.39      342.52     26.95 o 
   0  24   6      132.11      143.00     21.98 o 
   1  24   6      228.40      246.98     25.77 o 
   2  24   6      166.43      185.38     27.29 o 
   3  24   6      126.94      104.12     22.16 o 
   4  24   6        5.76       16.25     22.77 o 
   5  24   6       34.62       48.37     26.22 o 
  -6  25   6       92.05      112.01     37.06 o 
  -5  25   6       34.89       18.52     21.60 o 
  -4  25   6       34.86       32.32     20.37 o 
  -3  25   6       77.06       94.21     24.26 o 
  -2  25   6       95.29       99.05     23.65 o 
  -1  25   6        0.18        0.00     18.77 o 
   0  25   6        2.37        1.77     17.65 o 
   1  25   6        2.18        0.00     18.03 o 
   2  25   6      439.43      410.32     30.51 o 
   3  25   6        4.27        7.05     18.00 o 
   4  25   6       90.27      119.36     27.56 o 
   5  25   6        5.68        7.79     25.06 o 
  -6  26   6       67.65       55.49     33.46 o 
  -5  26   6       10.91        3.81     20.11 o 
  -4  26   6       11.98        8.94     22.20 o 
  -3  26   6        8.18       10.09     22.10 o 
  -2  26   6       40.92       21.16     20.99 o 
  -1  26   6       37.93       18.02     21.89 o 
   0  26   6       97.55       98.48     24.72 o 
   1  26   6      128.67      151.24     24.91 o 
   2  26   6      148.56      124.31     24.69 o 
   3  26   6        3.76        2.48     20.09 o 
   4  26   6        8.96        3.70     24.37 o 
  -5  27   6       33.49       45.16     22.76 o 
  -4  27   6       39.00       53.09     24.88 o 
  -3  27   6        0.58        1.59     21.69 o 
  -2  27   6      109.35       95.07     25.88 o 
  -1  27   6        2.16        6.76     21.89 o 
   0  27   6       35.96       47.80     23.77 o 
   1  27   6       53.21       53.52     24.87 o 
   2  27   6      351.01      349.11     31.43 o 
   3  27   6       79.07       96.28     24.76 o 
  -4  28   6       23.56       19.85     24.99 o 
  -3  28   6       20.03       46.26     24.48 o 
  -2  28   6      130.40      159.83     29.69 o 
  -1  28   6        0.95       11.59     23.75 o 
   0  28   6       49.54       63.10     25.50 o 
   1  28   6       58.38       77.94     26.90 o 
   2  28   6       94.28       90.50     28.35 o 
   3  28   6       30.87       62.97     25.11 o 
  -3  29   6       11.66        5.47     24.61 o 
  -2  29   6       37.64       39.76     26.79 o 
  -1  29   6        3.75        0.00     24.68 o 
   0  29   6       22.22       11.30     24.97 o 
   1  29   6       68.82       66.57     27.71 o 
   2  29   6       30.92       39.13     27.14 o 
  -1  30   6        0.73        4.88     27.29 o 
 -11   0   7       63.97      110.68     71.03 o 
  -9   0   7     1769.51     1964.10    130.50 o 
  -7   0   7      478.29      420.20     41.79 o 
  -5   0   7     1030.24     1124.12    105.80 o 
  -3   0   7      562.71      669.03    109.02 o 
  -1   0   7      124.96      144.39     18.69 o 
   1   0   7     5346.22     5775.91    431.62 o 
   3   0   7      967.52      735.56     28.31 o 
   5   0   7      109.36      194.56     29.16 o 
   7   0   7      929.11     1022.00     63.20 o 
   9   0   7      120.09      179.81     39.97 o 
 -11   1   7        1.77       23.80     43.17 o 
 -10   1   7        1.83       34.89     38.49 o 
  -9   1   7      493.34      696.10    119.76 o 
  -8   1   7       51.89       78.68     33.15 o 
  -7   1   7      417.26      410.30     28.26 o 
  -6   1   7       94.29      114.22     11.49 o 
  -5   1   7     1087.55      831.32     45.27 o 
  -4   1   7       32.57       10.57      6.25 o 
  -3   1   7     8541.54     8281.80    799.93 o 
  -2   1   7      100.38      107.18     13.30 o 
  -1   1   7    11621.56    10809.22    381.79 o 
   0   1   7      434.12      314.70     11.49 o 
   1   1   7        7.38        0.00      5.71 o 
   2   1   7      134.65       97.96     10.16 o 
   3   1   7      518.35      549.05     21.34 o 
   4   1   7       49.13       73.20     10.84 o 
   5   1   7     1643.60     1827.16     47.35 o 
   6   1   7       10.07       14.43     14.05 o 
   7   1   7     2334.03     2364.70     62.35 o 
   8   1   7        1.97        0.00     16.21 o 
   9   1   7        1.12        2.55     22.13 o 
 -11   2   7       31.83       22.30     43.22 o 
 -10   2   7        6.25        0.00     34.98 o 
  -9   2   7     1652.50     1893.45     89.85 o 
  -8   2   7       58.31       77.48     35.27 o 
  -7   2   7      927.35      863.70     53.83 o 
  -6   2   7     1366.66     1283.55     54.24 o 
  -5   2   7      570.39      468.84     21.75 o 
  -4   2   7      120.68      107.80      8.58 o 
  -3   2   7      185.90      203.71     22.35 o 
  -2   2   7      610.70      837.58     86.32 o 
  -1   2   7     1150.05      993.73     44.03 o 
   0   2   7        2.93        0.00      5.66 o 
   1   2   7     9582.18     7559.25    957.41 o 
   2   2   7     1107.68     1092.13     26.60 o 
   3   2   7     3404.64     3190.63     65.01 o 
   4   2   7       86.34      134.08     12.52 o 
   5   2   7        2.49        6.79     14.43 o 
   6   2   7      212.95      231.27     22.93 o 
   7   2   7      564.63      613.99     34.46 o 
   8   2   7      119.07      121.94     23.89 o 
   9   2   7       20.39       29.94     24.66 o 
 -11   3   7       34.60       68.82     46.68 o 
 -10   3   7        0.00        0.00     31.47 o 
  -9   3   7      252.19      303.24     48.46 o 
  -8   3   7       24.68       33.66     37.17 o 
  -7   3   7      424.73      409.23     38.28 o 
  -6   3   7      869.48      745.11     23.65 o 
  -5   3   7     4635.74     4464.74    250.60 o 
  -4   3   7       87.28       81.49      7.86 o 
  -3   3   7    15678.94    16241.13    851.94 o 
  -2   3   7      932.22     1059.40    110.34 o 
  -1   3   7     4277.73     4091.82    206.83 o 
   0   3   7     1318.68     1275.14     39.88 o 
   1   3   7     1643.70     1526.29     71.42 o 
   2   3   7     1171.55     1322.89     24.01 o 
   3   3   7      688.85      604.38     19.16 o 
   4   3   7      301.09      374.59     22.24 o 
   5   3   7      737.93      752.18     31.26 o 
   6   3   7        0.05        3.91     15.84 o 
   7   3   7     1429.27     1472.19     46.18 o 
   8   3   7        1.11        0.00     20.78 o 
   9   3   7       26.53        0.00     23.03 o 
 -11   4   7       14.69       22.09     42.62 o 
 -10   4   7        7.60       32.50     40.47 o 
  -9   4   7     1116.86     1296.48    118.11 o 
  -8   4   7       29.99       21.57     30.30 o 
  -7   4   7     2070.85     1793.26    142.82 o 
  -6   4   7      221.59      195.28     13.27 o 
  -5   4   7       22.90       15.42      8.07 o 
  -4   4   7      203.30      208.66     11.34 o 
  -3   4   7       20.92       39.15      7.82 o 
  -2   4   7     4307.56     5344.67    394.43 o 
  -1   4   7     1032.21      981.70     54.27 o 
   0   4   7     3520.25     3850.07    118.55 o 
   1   4   7     5685.49     4786.98    264.67 o 
   2   4   7      141.97      146.77     10.90 o 
   3   4   7     2852.58     2748.74     62.75 o 
   4   4   7       78.69       63.06     11.01 o 
   5   4   7      290.55      263.30     22.23 o 
   6   4   7        8.66        2.63     15.76 o 
   7   4   7       14.19       23.04     20.58 o 
   8   4   7      198.11      236.52     30.76 o 
   9   4   7        4.27        0.00     26.72 o 
 -11   5   7      190.86      261.85     59.57 o 
 -10   5   7        1.38        0.00     36.67 o 
  -9   5   7      329.05      374.32     50.19 o 
  -8   5   7       46.90       93.37     36.78 o 
  -7   5   7      248.14      215.76     27.85 o 
  -6   5   7      832.55      708.74     20.91 o 
  -5   5   7     1318.56     1201.35     51.43 o 
  -4   5   7       26.90       32.74      7.79 o 
  -3   5   7      194.80      180.48     13.50 o 
  -2   5   7       91.40       73.74      8.58 o 
  -1   5   7     4932.28     5465.70    302.85 o 
   0   5   7      123.55      153.47      9.88 o 
   1   5   7       19.64       28.62      7.02 o 
   2   5   7       30.42       16.76      7.86 o 
   3   5   7      917.85      816.27     30.98 o 
   4   5   7      300.36      309.44     17.29 o 
   5   5   7     1404.35     1145.33     81.47 o 
   6   5   7     1109.48     1038.05     75.77 o 
   7   5   7      895.10      845.98     46.03 o 
   8   5   7        0.20       14.34     21.99 o 
   9   5   7       93.74      102.74     29.23 o 
 -11   6   7       13.94       32.65     44.87 o 
 -10   6   7      131.77      156.43     46.04 o 
  -9   6   7     1324.27     1435.19    286.60 o 
  -8   6   7       65.61       97.70     37.17 o 
  -7   6   7     2814.27     2495.61    172.09 o 
  -6   6   7      161.18      179.82     13.74 o 
  -5   6   7       26.39       36.27      9.53 o 
  -4   6   7       38.53       23.26      8.09 o 
  -3   6   7     1294.03     1618.08    105.68 o 
  -2   6   7     4218.04     5103.12    322.75 o 
  -1   6   7     2812.59     2818.03    148.90 o 
   0   6   7     1273.24     1262.40     55.33 o 
   1   6   7     1984.54     1408.35    135.45 o 
   2   6   7      169.05      162.63     11.51 o 
   3   6   7     3157.83     2761.51     81.36 o 
   4   6   7      113.58       79.65     12.01 o 
   5   6   7       17.54        1.78     14.61 o 
   6   6   7      364.74      334.27     29.51 o 
   7   6   7        0.13       28.87     20.51 o 
   8   6   7       20.45       28.47     23.42 o 
   9   6   7        0.16       21.12     26.04 o 
 -11   7   7      110.15      156.18     54.23 o 
 -10   7   7       56.64       56.86     40.29 o 
  -9   7   7       22.75      108.70     38.49 o 
  -8   7   7       21.90       20.19     30.96 o 
  -7   7   7      118.21      107.19     18.98 o 
  -6   7   7       61.32       67.86     11.87 o 
  -5   7   7      250.85      255.49     14.04 o 
  -4   7   7      940.54     1034.57     61.86 o 
  -3   7   7       15.47        7.33      7.64 o 
  -2   7   7      270.05      243.92     18.03 o 
  -1   7   7     9258.16    10264.93    592.68 o 
   0   7   7      224.73      216.42     11.74 o 
   1   7   7      683.11      668.07     70.67 o 
   2   7   7      637.12      618.05     18.60 o 
   3   7   7      506.03      440.54     18.29 o 
   4   7   7        7.57        6.95     10.26 o 
   5   7   7     1735.13     1691.18     49.00 o 
   6   7   7      592.06      619.64     36.22 o 
   7   7   7      553.55      578.89     37.97 o 
   8   7   7       15.76       16.58     22.95 o 
   9   7   7       57.93       60.09     28.31 o 
 -11   8   7        1.84       26.79     42.53 o 
 -10   8   7      153.61      202.38     50.38 o 
  -9   8   7     1072.79     1209.01    175.10 o 
  -8   8   7      474.16      500.03    120.59 o 
  -7   8   7     2039.96     1938.74    150.26 o 
  -6   8   7      133.64      188.64     14.76 o 
  -5   8   7      477.05      481.58     33.95 o 
  -4   8   7       67.04       52.98      9.87 o 
  -3   8   7      245.71      264.08     17.28 o 
  -2   8   7      761.34      841.98     47.42 o 
  -1   8   7     1462.53     1598.81     99.33 o 
   0   8   7     1461.60     1629.33     66.94 o 
   1   8   7     4465.25     4647.33    139.24 o 
   2   8   7      289.64      292.57     14.41 o 
   3   8   7     2515.54     2505.98     83.35 o 
   4   8   7       17.40        1.90     11.80 o 
   5   8   7      298.66      348.73     29.03 o 
   6   8   7        0.93        6.88     18.08 o 
   7   8   7       26.22       36.42     23.46 o 
   8   8   7        1.44        2.67     23.02 o 
   9   8   7      196.48      176.00     34.34 o 
 -11   9   7      101.83      137.09     47.21 o 
 -10   9   7       10.76        5.12     36.15 o 
  -9   9   7        3.22        5.07     36.34 o 
  -8   9   7        0.97       18.73     30.54 o 
  -7   9   7       87.85       83.35     19.25 o 
  -6   9   7      113.42      101.83     13.76 o 
  -5   9   7      978.13     1029.62     52.29 o 
  -4   9   7      309.54      371.79     23.81 o 
  -3   9   7     2766.60     3107.15    153.59 o 
  -2   9   7     1786.40     1970.63    125.89 o 
  -1   9   7     6175.20     7365.28    403.10 o 
   0   9   7      428.43      381.47     19.89 o 
   1   9   7      323.62      345.11     40.82 o 
   2   9   7      129.59      148.25     11.57 o 
   3   9   7       48.47       38.95     12.34 o 
   4   9   7       19.35        9.05     12.23 o 
   5   9   7     1323.53     1295.10     44.87 o 
   6   9   7       20.38        2.45     18.20 o 
   7   9   7      341.40      321.02     32.52 o 
   8   9   7        1.58        0.00     23.46 o 
   9   9   7        5.33       39.39     29.28 o 
 -11  10   7       20.39        0.00     40.43 o 
 -10  10   7        1.65       48.76     39.66 o 
  -9  10   7      126.60      227.41     53.69 o 
  -8  10   7      426.05      474.82     91.67 o 
  -7  10   7      576.06      554.43     30.99 o 
  -6  10   7      151.21      167.81     15.48 o 
  -5  10   7     1574.90     1670.44     67.54 o 
  -4  10   7      227.96      212.04     18.26 o 
  -3  10   7     2232.12     2781.60    147.11 o 
  -2  10   7      195.28      229.58     14.91 o 
  -1  10   7      387.64      441.35     18.55 o 
   0  10   7      706.86      814.78     36.95 o 
   1  10   7      125.14       40.46     13.35 o 
   2  10   7     1688.09     1680.65     75.96 o 
   3  10   7      991.71      826.96     36.65 o 
   4  10   7       16.79        3.44     12.48 o 
   5  10   7      265.92      263.53     27.57 o 
   6  10   7        0.10       11.78     18.20 o 
   7  10   7       31.55       75.99     23.96 o 
   8  10   7        1.27        4.53     25.95 o 
   9  10   7       60.98       65.27     31.72 o 
 -11  11   7       79.73       54.61     65.25 o 
 -10  11   7        7.57        7.51     31.73 o 
  -9  11   7      228.79      211.22     51.21 o 
  -8  11   7        2.32        2.83     22.56 o 
  -7  11   7        0.17        0.00     15.49 o 
  -6  11   7      279.72      276.39     18.54 o 
  -5  11   7       17.78       12.15     11.63 o 
  -4  11   7      160.04      133.25     16.08 o 
  -3  11   7     3741.26     4166.90    252.24 o 
  -2  11   7      411.38      468.67     18.96 o 
  -1  11   7     1702.59     1599.05     90.14 o 
   0  11   7       57.77       66.03      9.58 o 
   1  11   7      607.49      358.85     93.57 o 
   2  11   7       24.36       18.69     11.47 o 
   3  11   7       89.45       83.05     14.73 o 
   4  11   7        0.09        3.72     12.89 o 
   5  11   7      860.65      843.15     39.68 o 
   6  11   7        0.67        0.00     18.44 o 
   7  11   7      260.95      296.41     32.94 o 
   8  11   7        5.63        0.00     25.22 o 
   9  11   7        2.41       21.98     29.50 o 
 -10  12   7        0.97        0.00     35.61 o 
  -9  12   7       44.54       38.15     31.28 o 
  -8  12   7      127.85       66.97     22.32 o 
  -7  12   7       59.74       55.61     15.60 o 
  -6  12   7       79.93       63.15     12.84 o 
  -5  12   7     1434.03     1592.25     88.33 o 
  -4  12   7      165.80      130.53     13.35 o 
  -3  12   7      113.33      123.90     13.43 o 
  -2  12   7      645.40      719.34     41.75 o 
  -1  12   7      388.48      350.48     21.31 o 
   0  12   7      238.20      218.75     20.08 o 
   1  12   7      431.85      324.60     33.00 o 
   2  12   7       94.29      126.03     15.33 o 
   3  12   7       71.33       97.92     15.47 o 
   4  12   7       11.46       14.08     14.04 o 
   5  12   7       76.05       71.83     18.98 o 
   6  12   7      237.69      225.01     28.81 o 
   7  12   7        0.09       13.48     21.75 o 
   8  12   7        3.36        7.66     26.63 o 
 -10  13   7        0.19        0.00     44.60 o 
  -9  13   7        7.00       34.85     36.67 o 
  -8  13   7        6.18        2.85     20.91 o 
  -7  13   7      218.04      224.05     24.40 o 
  -6  13   7      189.27      207.48     18.02 o 
  -5  13   7      814.46      838.35     85.85 o 
  -4  13   7      681.00      710.30     53.18 o 
  -3  13   7     1055.43     1091.77     56.89 o 
  -2  13   7      122.89      153.20     13.82 o 
  -1  13   7      523.51      455.64     32.00 o 
   0  13   7        7.67       10.52     11.17 o 
   1  13   7      123.00       84.71     14.14 o 
   2  13   7      709.79      725.67     55.04 o 
   3  13   7      101.44      104.85     17.27 o 
   4  13   7      180.63      133.31     18.16 o 
   5  13   7      487.67      483.93     29.72 o 
   6  13   7      139.73      132.81     26.25 o 
   7  13   7      164.59      181.97     30.49 o 
   8  13   7        8.73       37.85     29.67 o 
 -10  14   7        0.44        0.00     44.60 o 
  -9  14   7      174.35      187.80     46.04 o 
  -8  14   7        0.21        1.50     21.74 o 
  -7  14   7      706.97      619.22     41.93 o 
  -6  14   7      115.94      121.36     17.19 o 
  -5  14   7      261.83      281.79     19.25 o 
  -4  14   7       10.30        0.00     10.81 o 
  -3  14   7       50.34       62.16     11.83 o 
  -2  14   7      162.33      173.48     14.73 o 
  -1  14   7      335.68      364.64     28.78 o 
   0  14   7       63.79       49.30     12.58 o 
   1  14   7     2079.99     1996.71     74.98 o 
   2  14   7        0.28        0.59     12.67 o 
   3  14   7      188.56      160.33     18.40 o 
   4  14   7      159.72      144.62     19.27 o 
   5  14   7      113.80      102.08     20.73 o 
   6  14   7       97.92      114.47     25.66 o 
   7  14   7       64.90       71.16     27.11 o 
   8  14   7       66.19       61.97     31.60 o 
 -10  15   7        3.00        1.65     52.86 o 
  -9  15   7       76.86       37.99     51.21 o 
  -8  15   7      114.94       84.64     25.10 o 
  -7  15   7       58.31       58.53     19.52 o 
  -6  15   7      142.31      180.79     18.31 o 
  -5  15   7       31.93       39.59     14.45 o 
  -4  15   7      865.47      806.18     41.68 o 
  -3  15   7      162.55      135.22     16.65 o 
  -2  15   7        8.62       18.44     12.64 o 
  -1  15   7      357.60      362.93     21.32 o 
   0  15   7        8.94       15.69      9.15 o 
   1  15   7       44.64       41.27     13.63 o 
   2  15   7      677.27      521.84     60.05 o 
   3  15   7        5.32       16.01     14.27 o 
   4  15   7      115.08      125.75     20.15 o 
   5  15   7      578.99      570.95     32.78 o 
   6  15   7       11.36       17.46     20.75 o 
   7  15   7      316.86      311.17     35.60 o 
   8  15   7        0.33        0.99     29.99 o 
 -10  16   7        3.92        0.00     51.21 o 
  -9  16   7       76.35      102.42     54.51 o 
  -8  16   7        9.94       13.46     22.04 o 
  -7  16   7      505.04      513.06     36.80 o 
  -6  16   7       14.72       27.24     14.49 o 
  -5  16   7       48.96       29.92     14.71 o 
  -4  16   7        1.43        7.53     13.44 o 
  -3  16   7       92.01       83.72     14.51 o 
  -2  16   7       77.39       79.31     14.06 o 
  -1  16   7       20.54       16.71     13.02 o 
   0  16   7       24.00       17.42     11.41 o 
   1  16   7      845.95      797.02     45.14 o 
   2  16   7       55.74       35.82     10.57 o 
   3  16   7      424.64      456.60     26.63 o 
   4  16   7      404.97      381.13     37.74 o 
   5  16   7      493.19      484.17     46.79 o 
   6  16   7        0.24        9.29     20.99 o 
   7  16   7       60.56       48.78     28.70 o 
   8  16   7       12.86       18.58     33.98 o 
  -9  17   7      197.57      221.35     66.08 o 
  -8  17   7       27.94        3.13     26.69 o 
  -7  17   7        1.21        0.00     18.42 o 
  -6  17   7        9.02        0.00     15.26 o 
  -5  17   7       83.18       84.09     15.90 o 
  -4  17   7      478.94      506.12     30.67 o 
  -3  17   7       80.04       98.20     17.38 o 
  -2  17   7      433.04      431.37     52.20 o 
  -1  17   7      263.70      300.63     21.26 o 
   0  17   7      146.16      131.51     17.54 o 
   1  17   7       75.16       61.07     16.01 o 
   2  17   7       64.36       56.03     13.24 o 
   3  17   7       43.30       38.28     16.42 o 
   4  17   7       34.45       53.64     19.74 o 
   5  17   7      683.20      693.97     51.96 o 
   6  17   7        0.17        0.03     21.72 o 
   7  17   7      120.02      129.57     32.61 o 
  -9  18   7        2.16       29.73     44.60 o 
  -8  18   7       30.39       32.30     25.10 o 
  -7  18   7      333.98      328.93     33.59 o 
  -6  18   7       90.28       76.62     19.19 o 
  -5  18   7       16.83        7.80     13.57 o 
  -4  18   7      333.10      328.89     23.70 o 
  -3  18   7        8.86       10.09     15.05 o 
  -2  18   7        2.75        0.00     13.46 o 
  -1  18   7      127.84       93.98     22.07 o 
   0  18   7       95.36       91.80     17.79 o 
   1  18   7      216.68      211.64     20.52 o 
   2  18   7      406.59      440.69     25.74 o 
   3  18   7       13.82        0.00     13.66 o 
   4  18   7        0.75        3.15     18.22 o 
   5  18   7      204.02      202.37     29.80 o 
   6  18   7       26.24       51.83     26.93 o 
   7  18   7        3.27        0.00     25.77 o 
  -9  19   7       63.00       24.78     47.90 o 
  -8  19   7        1.62       22.28     28.48 o 
  -7  19   7       10.69       25.06     23.58 o 
  -6  19   7       19.66       51.44     20.81 o 
  -5  19   7       50.11       44.28     14.80 o 
  -4  19   7       63.88       70.58     17.61 o 
  -3  19   7       63.62       96.21     18.44 o 
  -2  19   7      306.72      323.94     23.34 o 
  -1  19   7       35.82       18.66      9.76 o 
   0  19   7        3.55       11.03     15.14 o 
   1  19   7       80.80       77.03     17.41 o 
   2  19   7        5.89        0.00     14.67 o 
   3  19   7       31.12       35.96     15.96 o 
   4  19   7        3.08        0.00     18.00 o 
   5  19   7       23.94       19.16     20.97 o 
   6  19   7       16.19       24.09     25.62 o 
   7  19   7       24.84       35.04     29.69 o 
  -8  20   7       17.21       16.33     28.96 o 
  -7  20   7      199.41      228.49     32.69 o 
  -6  20   7        3.63        0.00     18.75 o 
  -5  20   7      133.81      141.42     24.00 o 
  -4  20   7        2.92        0.00     15.74 o 
  -3  20   7       76.87       95.73     18.80 o 
  -2  20   7      590.57      582.45     28.86 o 
  -1  20   7        8.14        7.91     13.48 o 
   0  20   7       28.37       27.78     15.72 o 
   1  20   7      163.62      184.43     21.23 o 
   2  20   7      113.14      120.17     19.17 o 
   3  20   7      165.23      178.56     21.95 o 
   4  20   7      108.36      119.63     24.19 o 
   5  20   7        0.05        0.00     22.38 o 
   6  20   7        2.30       31.95     26.72 o 
  -8  21   7        0.52       13.90     30.38 o 
  -7  21   7        0.73        0.00     23.37 o 
  -6  21   7      173.25      139.16     40.29 o 
  -5  21   7        0.20        1.46     17.73 o 
  -4  21   7       21.09       41.13     18.12 o 
  -3  21   7     2241.04     2189.59     91.76 o 
  -2  21   7      114.22       84.33     17.28 o 
  -1  21   7      365.12      329.89     27.72 o 
   0  21   7       38.86       31.28     16.13 o 
   1  21   7      785.24      687.96     40.23 o 
   2  21   7        1.02        0.00     16.06 o 
   3  21   7       33.67       38.42     17.31 o 
   4  21   7        7.55        0.00     19.23 o 
   5  21   7       26.04       19.99     22.19 o 
   6  21   7        2.52        0.00     25.24 o 
  -8  22   7       29.58       43.94     33.77 o 
  -7  22   7      458.34      450.34     48.28 o 
  -6  22   7       54.60       68.83     36.00 o 
  -5  22   7       62.48       82.39     22.82 o 
  -4  22   7        0.12        7.34     19.43 o 
  -3  22   7       24.74       29.69     17.69 o 
  -2  22   7        4.00        7.56     12.93 o 
  -1  22   7       28.13       38.05     17.48 o 
   0  22   7       36.51       21.30     16.20 o 
   1  22   7      429.69      450.53     40.49 o 
   2  22   7       19.39       37.16     18.48 o 
   3  22   7       19.89        8.91     17.80 o 
   4  22   7      151.55      141.88     26.25 o 
   5  22   7       34.39       26.94     22.51 o 
   6  22   7       42.82       32.19     37.19 o 
  -7  23   7        0.00        0.00     28.73 o 
  -6  23   7       17.54       24.72     26.72 o 
  -5  23   7       13.32        3.67     20.35 o 
  -4  23   7       19.94       21.36     20.20 o 
  -3  23   7      570.73      557.49     33.88 o 
  -2  23   7       74.78       63.10     17.49 o 
  -1  23   7      115.60       99.31     20.38 o 
   0  23   7        1.40        0.00     15.48 o 
   1  23   7       25.24       21.85     17.73 o 
   2  23   7       14.41       30.53     18.19 o 
   3  23   7        4.32       11.56     18.10 o 
   4  23   7       30.92       32.98     23.04 o 
   5  23   7       61.45       72.16     25.84 o 
  -7  24   7      119.17      124.72     37.54 o 
  -6  24   7        2.84        0.00     26.00 o 
  -5  24   7        6.85        1.87     21.28 o 
  -4  24   7        6.63        0.00     20.16 o 
  -3  24   7      172.37      119.94     22.04 o 
  -2  24   7        1.77        0.00     18.45 o 
  -1  24   7        4.21        9.05     17.21 o 
   0  24   7       10.01       33.50     17.89 o 
   1  24   7      483.53      482.86     31.06 o 
   2  24   7       19.83        0.00     17.74 o 
   3  24   7        0.39        0.00     16.35 o 
   4  24   7       68.36       44.30     24.22 o 
   5  24   7        7.16        5.93     24.25 o 
  -6  25   7        2.30       16.99     27.72 o 
  -5  25   7        0.17        7.98     25.70 o 
  -4  25   7       44.37       26.39     21.90 o 
  -3  25   7       57.06       28.10     19.82 o 
  -2  25   7        0.93        0.00     18.64 o 
  -1  25   7        4.94       21.97     18.61 o 
   0  25   7       26.60       46.09     21.53 o 
   1  25   7      118.71      113.47     23.10 o 
   2  25   7        0.14        1.72     18.63 o 
   3  25   7       47.30       20.10     17.26 o 
   4  25   7        8.90        3.32     23.17 o 
  -6  26   7       51.68       67.11     35.00 o 
  -5  26   7        4.21        0.00     25.47 o 
  -4  26   7        0.90        8.27     21.06 o 
  -3  26   7        6.80       32.11     20.98 o 
  -2  26   7      146.25      117.27     26.14 o 
  -1  26   7        3.86        0.00     19.83 o 
   0  26   7       20.34       56.91     21.39 o 
   1  26   7      290.67      291.74     29.11 o 
   2  26   7        4.66        0.00     19.70 o 
   3  26   7        2.45        0.00     18.67 o 
   4  26   7        4.43       10.72     23.50 o 
  -5  27   7        0.95        1.39     28.65 o 
  -4  27   7       19.60       15.15     21.24 o 
  -3  27   7      120.12      131.42     27.92 o 
  -2  27   7        6.26        7.38     21.92 o 
  -1  27   7      120.56      119.05     27.28 o 
   0  27   7       20.52       20.08     23.18 o 
   1  27   7        5.97        2.43     19.82 o 
   2  27   7      120.83      144.47     26.70 o 
   3  27   7      104.43      134.85     26.58 o 
  -4  28   7        8.97       15.89     21.40 o 
  -3  28   7        0.02       10.46     23.72 o 
  -2  28   7        7.66        0.00     24.36 o 
  -1  28   7        4.80       20.71     24.18 o 
   0  28   7        7.66        2.06     22.75 o 
   1  28   7       50.52       46.79     26.38 o 
   2  28   7       18.10       15.72     23.43 o 
  -3  29   7       50.03       43.51     26.44 o 
  -2  29   7        6.29        0.83     25.25 o 
  -1  29   7        0.74       10.53     26.30 o 
   0  29   7        3.61       18.30     26.17 o 
   1  29   7       43.79       28.45     27.31 o 
 -10   0   8      292.79      404.71     84.25 o 
  -8   0   8     1021.93     1395.85    110.68 o 
  -6   0   8     1278.63     1059.28    242.83 o 
  -4   0   8      306.30      389.66    102.42 o 
  -2   0   8      325.79      522.15    109.02 o 
   0   0   8      960.89      733.05     26.23 o 
   2   0   8     2658.72     1241.04    637.32 o 
   4   0   8     1791.51     1668.67     44.26 o 
   6   0   8       51.53       45.16     25.75 o 
   8   0   8        0.05        3.57     27.01 o 
 -11   1   8        4.74       15.50     42.34 o 
 -10   1   8      244.40      333.40     55.40 o 
  -9   1   8        4.48       60.25     34.44 o 
  -8   1   8      572.74      797.85     65.38 o 
  -7   1   8       91.90       65.15     18.58 o 
  -6   1   8      135.73      130.07     22.89 o 
  -5   1   8        0.50        4.78      7.01 o 
  -4   1   8      888.53      758.91     71.53 o 
  -3   1   8     1530.74     1691.03    163.32 o 
  -2   1   8    11174.46    14055.21   1382.74 o 
  -1   1   8      856.94      685.38     26.36 o 
   0   1   8       11.42        4.85      6.17 o 
   1   1   8       24.93       18.95     11.01 o 
   2   1   8     2891.08     1713.43    516.55 o 
   3   1   8      268.05      284.49     16.35 o 
   4   1   8      581.74      545.39     20.81 o 
   5   1   8       59.86       32.88     15.06 o 
   6   1   8      976.95     1006.33     37.66 o 
   7   1   8       46.90       49.52     20.25 o 
   8   1   8      246.33      350.37     31.13 o 
   9   1   8        0.02        4.32     24.57 o 
 -11   2   8       33.73       46.97     48.21 o 
 -10   2   8       61.69      163.62     46.68 o 
  -9   2   8      221.66      253.23     47.85 o 
  -8   2   8      477.90      525.72     53.73 o 
  -7   2   8       66.39       55.99     18.54 o 
  -6   2   8     3082.34     2949.76    383.16 o 
  -5   2   8        0.08        3.12      6.81 o 
  -4   2   8     4063.13     4028.95    353.50 o 
  -3   2   8      930.12     1214.98    125.41 o 
  -2   2   8      181.35      127.49     13.74 o 
  -1   2   8      921.80      874.94     41.13 o 
   0   2   8      397.48      425.83     15.57 o 
   1   2   8      473.27      334.69     72.86 o 
   2   2   8     5225.38     3054.33    774.96 o 
   3   2   8        2.48        0.00      7.25 o 
   4   2   8      769.22      599.70     41.83 o 
   5   2   8      223.15      224.75     32.11 o 
   6   2   8        3.52        0.80     14.66 o 
   7   2   8       56.58       68.78     18.38 o 
   8   2   8        0.36        0.00     19.37 o 
   9   2   8        0.85        0.00     22.12 o 
 -11   3   8       16.83       13.67     44.34 o 
 -10   3   8      349.63      515.10     63.59 o 
  -9   3   8      137.81      195.23     44.96 o 
  -8   3   8      226.72      249.76     43.51 o 
  -7   3   8      344.42      435.18     29.36 o 
  -6   3   8       96.07       58.61     17.24 o 
  -5   3   8        4.34       14.03      7.56 o 
  -4   3   8     1350.79     1392.33    109.06 o 
  -3   3   8      257.61      239.68     12.86 o 
  -2   3   8     3740.14     4133.13    369.86 o 
  -1   3   8      673.60      535.86     24.72 o 
   0   3   8      575.94      395.58     13.90 o 
   1   3   8      171.50      132.77     19.86 o 
   2   3   8     1981.61     1430.14    267.53 o 
   3   3   8      185.23      215.77     13.81 o 
   4   3   8      207.22      254.04     15.87 o 
   5   3   8      113.25      135.73     19.13 o 
   6   3   8     1465.36     1394.49     47.32 o 
   7   3   8      575.19      553.98     37.63 o 
   8   3   8      169.26      249.13     33.19 o 
   9   3   8        0.18        4.33     25.73 o 
 -11   4   8       49.67       83.38     48.89 o 
 -10   4   8       25.97       95.13     42.53 o 
  -9   4   8      154.83      222.29     45.38 o 
  -8   4   8      648.10      759.34    138.76 o 
  -7   4   8       54.32       15.71     16.93 o 
  -6   4   8     4622.28     4164.50    254.88 o 
  -5   4   8      112.26      138.22     11.18 o 
  -4   4   8     1948.50     2173.64    166.24 o 
  -3   4   8     3987.10     4612.07    327.24 o 
  -2   4   8     3562.69     4395.45    387.23 o 
  -1   4   8     1055.92     1066.93     64.99 o 
   0   4   8       49.62       37.13      7.71 o 
   1   4   8       15.52        9.80      5.38 o 
   2   4   8     6385.23     5123.55    926.51 o 
   3   4   8      204.09      258.51     14.73 o 
   4   4   8      861.47      869.97     24.80 o 
   5   4   8      194.80      177.16     20.18 o 
   6   4   8        0.08       21.17     18.94 o 
   7   4   8       11.24       11.54     21.00 o 
   8   4   8       40.27       54.87     32.17 o 
   9   4   8        5.41        1.21     27.12 o 
 -11   5   8       28.97       83.31     46.04 o 
 -10   5   8      712.28      793.46     71.83 o 
  -9   5   8      329.22      386.83     78.46 o 
  -8   5   8      881.61     1030.67     70.49 o 
  -7   5   8      156.92      149.63     21.99 o 
  -6   5   8      232.39      231.86     17.81 o 
  -5   5   8      246.51      257.15     13.15 o 
  -4   5   8      418.57      447.01     49.81 o 
  -3   5   8     3696.60     3555.95    249.94 o 
  -2   5   8     5113.11     5995.77    512.50 o 
  -1   5   8     1826.23     1845.34     94.29 o 
   0   5   8     3141.89     2883.60     86.18 o 
   1   5   8      239.41      149.70     21.56 o 
   2   5   8      220.10      112.92     29.23 o 
   3   5   8       61.11       61.59     10.96 o 
   4   5   8      543.74      477.05     20.22 o 
   5   5   8       22.88       18.18     16.92 o 
   6   5   8     1320.51     1434.07     54.62 o 
   7   5   8      182.49      223.56     28.66 o 
   8   5   8      200.05      237.06     32.73 o 
   9   5   8        0.55        0.00     26.93 o 
 -11   6   8       17.55        0.00     40.68 o 
 -10   6   8       10.44       49.16     36.67 o 
  -9   6   8        7.69       23.48     34.98 o 
  -8   6   8      212.11      304.49     47.04 o 
  -7   6   8      252.65      231.87     36.74 o 
  -6   6   8      654.05      585.34     30.50 o 
  -5   6   8      184.17      201.74     14.44 o 
  -4   6   8     1090.49     1156.80     85.19 o 
  -3   6   8      365.50      390.55     16.63 o 
  -2   6   8     4571.78     5144.26    357.39 o 
  -1   6   8     1700.29     2058.33    114.26 o 
   0   6   8      533.04      586.12     19.69 o 
   1   6   8        3.69        6.52      6.38 o 
   2   6   8     8567.75     8770.11    203.37 o 
   3   6   8        0.25        0.00      9.10 o 
   4   6   8     1510.61     1382.99     39.61 o 
   5   6   8        0.46        0.00     16.59 o 
   6   6   8        6.60       21.06     18.45 o 
   7   6   8       23.53       30.05     21.13 o 
   8   6   8        1.72        1.18     23.26 o 
   9   6   8       93.87       80.48     34.27 o 
 -11   7   8       58.05       86.79     45.51 o 
 -10   7   8      269.46      285.99    120.59 o 
  -9   7   8      106.03      132.97     43.79 o 
  -8   7   8     1094.95     1355.57    137.11 o 
  -7   7   8       19.79        3.51     19.60 o 
  -6   7   8      622.08      577.54     37.31 o 
  -5   7   8       12.74       11.51      9.45 o 
  -4   7   8      506.75      577.56     39.20 o 
  -3   7   8       64.67      112.07     10.13 o 
  -2   7   8     1715.27     1863.06    133.98 o 
  -1   7   8     1357.25     1518.62     97.14 o 
   0   7   8        9.21        0.00      6.89 o 
   1   7   8       13.96       20.20      6.70 o 
   2   7   8       33.68       19.42      8.63 o 
   3   7   8        1.59       10.91      9.56 o 
   4   7   8      422.90      494.43     23.51 o 
   5   7   8      687.12      593.11     34.82 o 
   6   7   8      328.53      362.77     33.10 o 
   7   7   8        4.11        2.66     20.02 o 
   8   7   8      410.15      478.59     39.93 o 
   9   7   8       20.69       51.33     33.99 o 
 -11   8   8        2.32        0.00     37.17 o 
 -10   8   8        0.03        6.61     37.38 o 
  -9   8   8      156.41      203.47     61.12 o 
  -8   8   8     1567.08     1691.03    270.08 o 
  -7   8   8      297.66      226.12     30.81 o 
  -6   8   8        3.87        4.61     12.66 o 
  -5   8   8       42.25       35.71     10.74 o 
  -4   8   8      233.08      315.92     23.88 o 
  -3   8   8      243.66      259.77     13.16 o 
  -2   8   8      545.46      725.64     47.26 o 
  -1   8   8        0.87        0.00      7.54 o 
   0   8   8      370.28      378.64     20.60 o 
   1   8   8       10.54       11.19      7.52 o 
   2   8   8     2672.23     2416.16     96.21 o 
   3   8   8       20.13       19.50     12.62 o 
   4   8   8       80.31       92.89     15.37 o 
   5   8   8      142.20      164.18     24.03 o 
   6   8   8       54.33       54.78     21.49 o 
   7   8   8       31.73       38.45     22.20 o 
   8   8   8      124.58      153.64     31.19 o 
   9   8   8      172.11      186.53     39.33 o 
 -11   9   8       22.05       34.78     42.75 o 
 -10   9   8       60.47       87.15     43.70 o 
  -9   9   8      304.37      349.42     53.58 o 
  -8   9   8       12.53       46.25     34.81 o 
  -7   9   8      701.09      751.61     75.92 o 
  -6   9   8      260.32      261.36     20.93 o 
  -5   9   8      632.63      598.42     37.66 o 
  -4   9   8     2424.51     2915.24    173.64 o 
  -3   9   8      101.01      110.21     11.18 o 
  -2   9   8      477.53      473.90     26.07 o 
  -1   9   8     8469.34     9355.04    556.26 o 
   0   9   8        1.38        0.00      7.61 o 
   1   9   8       46.32       38.24      9.29 o 
   2   9   8      223.77      232.11     16.82 o 
   3   9   8        2.50        8.50     11.64 o 
   4   9   8       63.82       57.43     14.91 o 
   5   9   8      167.81      139.78     23.46 o 
   6   9   8      162.33      195.05     27.19 o 
   7   9   8        0.17       14.52     21.37 o 
   8   9   8      434.69      494.30     42.14 o 
 -11  10   8       41.93       15.00     42.41 o 
 -10  10   8       57.74       76.65     40.09 o 
  -9  10   8        9.03        0.00     30.51 o 
  -8  10   8      293.56      408.50     83.42 o 
  -7  10   8       35.18       47.22     23.26 o 
  -6  10   8     1504.31     1234.09     45.33 o 
  -5  10   8        8.60        0.00     10.83 o 
  -4  10   8      108.86      133.06     14.13 o 
  -3  10   8     1190.03     1216.88     68.45 o 
  -2  10   8      525.72      593.21     25.27 o 
  -1  10   8       13.01        2.83      8.48 o 
   0  10   8      229.15      279.90     16.78 o 
   1  10   8       67.67       84.46     13.05 o 
   2  10   8      425.41      486.85     22.27 o 
   3  10   8      287.73      274.51     19.15 o 
   4  10   8      624.07      548.31     41.62 o 
   5  10   8       25.39       22.62     18.92 o 
   6  10   8      105.19      121.57     25.32 o 
   7  10   8       28.79       45.02     23.11 o 
   8  10   8       50.53       75.79     30.50 o 
 -10  11   8      154.65      212.89     51.35 o 
  -9  11   8       30.84       62.02     38.07 o 
  -8  11   8      102.14      162.89     40.18 o 
  -7  11   8        2.65        0.00     19.08 o 
  -6  11   8       11.72       16.08     14.75 o 
  -5  11   8       21.80        6.49     12.00 o 
  -4  11   8     3597.04     4114.85    235.46 o 
  -3  11   8      234.51      281.70     17.10 o 
  -2  11   8      757.84      847.22     54.01 o 
  -1  11   8      741.54      908.53     62.05 o 
   0  11   8       89.58       84.64     12.84 o 
   1  11   8      196.23      169.92     15.54 o 
   2  11   8       56.52       46.30     13.08 o 
   3  11   8       75.49       75.10     14.90 o 
   4  11   8       52.23       59.58     18.04 o 
   5  11   8        7.92       23.21     19.03 o 
   6  11   8      300.64      282.34     30.29 o 
   7  11   8       57.74       57.05     24.90 o 
   8  11   8      256.34      311.13     38.60 o 
 -10  12   8       49.87       24.59     36.45 o 
  -9  12   8       65.58       69.57     39.51 o 
  -8  12   8        7.34       33.65     33.15 o 
  -7  12   8       29.35       53.39     19.37 o 
  -6  12   8     2243.43     1916.81     93.91 o 
  -5  12   8      334.28      300.46     18.25 o 
  -4  12   8      389.54      377.16     23.07 o 
  -3  12   8       68.66       80.12     12.46 o 
  -2  12   8      188.71      247.33     15.20 o 
  -1  12   8     1174.57     1307.52     68.22 o 
   0  12   8       50.59       58.99     12.76 o 
   1  12   8      104.29       58.05     15.76 o 
   2  12   8      537.80      457.22     31.68 o 
   3  12   8      537.70      561.92     40.09 o 
   4  12   8     2420.36     2275.83    137.23 o 
   5  12   8       23.66       15.49     18.77 o 
   6  12   8        1.36        0.09     19.78 o 
   7  12   8        8.73        0.41     23.53 o 
   8  12   8        0.44       12.32     29.40 o 
 -10  13   8       14.03        0.00     31.54 o 
  -9  13   8       44.21        0.00     25.38 o 
  -8  13   8      194.17       76.19     63.60 o 
  -7  13   8      238.34      178.30     22.48 o 
  -6  13   8     1510.46     1348.92     82.74 o 
  -5  13   8      108.25      153.25     16.16 o 
  -4  13   8     1403.07     1431.65     77.76 o 
  -3  13   8      848.98      797.13     46.13 o 
  -2  13   8     1276.14     1292.81     71.02 o 
  -1  13   8      163.76      158.20     15.97 o 
   0  13   8     2567.82     2532.68    138.81 o 
   1  13   8       61.72       25.52     12.97 o 
   2  13   8      120.81      151.91     17.31 o 
   3  13   8      124.00      108.77     16.78 o 
   4  13   8        0.26        0.00     16.70 o 
   5  13   8       18.77       16.46     20.81 o 
   6  13   8      126.92      138.73     27.68 o 
   7  13   8        0.82        0.01     22.73 o 
   8  13   8      122.68      104.42     34.55 o 
 -10  14   8        9.98       13.22     49.56 o 
  -9  14   8      114.96      167.89     46.33 o 
  -8  14   8      120.19      137.40     39.51 o 
  -7  14   8      169.87      147.90     23.38 o 
  -6  14   8     1074.14     1047.84     48.95 o 
  -5  14   8      235.91      235.91     20.63 o 
  -4  14   8       99.79      178.14     16.93 o 
  -3  14   8        0.08        3.80     11.23 o 
  -2  14   8        7.25       16.77     12.39 o 
  -1  14   8        6.57        0.00     11.98 o 
   0  14   8       85.93       73.73     14.42 o 
   1  14   8     1499.15     1207.66    222.64 o 
   2  14   8     1519.38     1543.51     70.94 o 
   3  14   8       25.77       17.42     14.24 o 
   4  14   8     1302.41     1221.69    119.55 o 
   5  14   8       47.09       27.29     21.14 o 
   6  14   8        1.53        2.26     21.18 o 
   7  14   8        0.11        0.00     25.10 o 
   8  14   8       63.15       85.50     35.41 o 
 -10  15   8        0.14        0.00     39.65 o 
  -9  15   8      118.38      114.69     44.06 o 
  -8  15   8        3.93        0.00     29.36 o 
  -7  15   8       65.81       68.10     20.16 o 
  -6  15   8        0.06        3.95     15.02 o 
  -5  15   8       70.46       45.91     14.41 o 
  -4  15   8      167.73      184.29     16.90 o 
  -3  15   8      645.29      624.17     24.35 o 
  -2  15   8      260.15      266.85     19.54 o 
  -1  15   8        0.17        0.00     12.11 o 
   0  15   8     1118.78     1037.83     56.10 o 
   1  15   8      356.65      359.65     31.57 o 
   2  15   8       13.35        9.10     12.96 o 
   3  15   8       25.01       32.83     15.53 o 
   4  15   8      220.95      252.96     24.97 o 
   5  15   8       12.05       37.09     22.00 o 
   6  15   8      212.38      210.32     31.99 o 
   7  15   8       12.98       32.14     27.54 o 
 -10  16   8        5.15        0.00     46.25 o 
  -9  16   8        4.60        0.00     41.30 o 
  -8  16   8      196.14      240.21     66.90 o 
  -7  16   8      218.18      186.82     25.27 o 
  -6  16   8        3.46        0.00     15.25 o 
  -5  16   8      310.99      236.87     36.59 o 
  -4  16   8        8.92        0.00     11.85 o 
  -3  16   8       89.05       93.95     16.75 o 
  -2  16   8       96.21       89.66     16.25 o 
  -1  16   8      186.58      161.93     17.87 o 
   0  16   8      451.72      464.45     28.21 o 
   1  16   8      289.06      300.75     22.10 o 
   2  16   8     1715.66     1210.98    177.03 o 
   3  16   8       60.95       64.64     16.57 o 
   4  16   8        5.44       10.95     17.07 o 
   5  16   8        2.81        2.16     19.99 o 
   6  16   8        0.25        0.00     22.66 o 
   7  16   8        8.15       19.06     27.79 o 
  -9  17   8       52.75        1.65     46.25 o 
  -8  17   8        7.54       34.69     47.90 o 
  -7  17   8        0.75       15.26     19.00 o 
  -6  17   8      222.64      198.99     22.38 o 
  -5  17   8      246.06      211.74     34.39 o 
  -4  17   8        0.78        3.76     14.83 o 
  -3  17   8      139.45      133.43     21.69 o 
  -2  17   8       27.79       22.76     15.42 o 
  -1  17   8      150.15      154.22     19.05 o 
   0  17   8      177.81      111.01     35.59 o 
   1  17   8       11.60       21.60     15.04 o 
   2  17   8      259.58      187.89     37.22 o 
   3  17   8       36.65       27.48     15.70 o 
   4  17   8      674.19      639.31     34.97 o 
   5  17   8      197.70      196.68     29.93 o 
   6  17   8      305.47      354.70     36.71 o 
   7  17   8        3.13        0.00     24.70 o 
  -9  18   8       18.43        0.00     44.60 o 
  -8  18   8      255.34      196.57     66.08 o 
  -7  18   8      101.89      142.55     25.15 o 
  -6  18   8        5.10       15.25     16.72 o 
  -5  18   8       57.84       71.20     17.75 o 
  -4  18   8       22.15       11.38     15.45 o 
  -3  18   8      319.83      310.11     35.29 o 
  -2  18   8      301.92      359.28     23.47 o 
  -1  18   8      762.88      756.08     46.27 o 
   0  18   8     1142.55      741.47    206.98 o 
   1  18   8       23.75       14.39     15.04 o 
   2  18   8      254.50      277.71     34.79 o 
   3  18   8       71.46       61.75     17.96 o 
   4  18   8        2.28        0.55     17.80 o 
   5  18   8        0.08        0.00     20.85 o 
   6  18   8       73.55       93.17     28.68 o 
   7  18   8       34.65       27.58     29.17 o 
  -9  19   8       16.99       36.34     52.86 o 
  -8  19   8      104.28      109.02     56.16 o 
  -7  19   8       90.77       91.77     26.33 o 
  -6  19   8       47.37       52.19     19.50 o 
  -5  19   8       85.58       94.65     22.29 o 
  -4  19   8      359.38      389.04     25.49 o 
  -3  19   8       61.37       84.90     18.18 o 
  -2  19   8      154.79      169.81     25.15 o 
  -1  19   8      328.14      334.72     24.04 o 
   0  19   8       71.99       69.61     16.27 o 
   1  19   8        1.49        7.24     14.74 o 
   2  19   8      194.23      206.27     21.88 o 
   3  19   8        8.15        0.00     15.15 o 
   4  19   8        9.98       12.26     19.49 o 
   5  19   8       10.85        0.00     22.80 o 
   6  19   8      114.94      113.32     29.28 o 
  -8  20   8      195.83      198.23     64.42 o 
  -7  20   8       12.17       15.37     23.87 o 
  -6  20   8      438.68      531.35     39.74 o 
  -5  20   8        7.74       11.41     19.79 o 
  -4  20   8      726.21      782.13     33.89 o 
  -3  20   8        3.04        0.00     15.73 o 
  -2  20   8      117.06      124.33     19.15 o 
  -1  20   8      527.22      515.26     63.10 o 
   0  20   8       28.68       27.13     16.61 o 
   1  20   8        8.42        2.68     14.54 o 
   2  20   8       45.05       44.27     17.00 o 
   3  20   8       54.64       42.45     18.00 o 
   4  20   8       23.25       38.24     21.69 o 
   5  20   8        0.60        0.00     23.47 o 
   6  20   8        1.86        6.37     26.07 o 
  -8  21   8      201.03      170.14     64.42 o 
  -7  21   8        5.41       11.16     28.01 o 
  -6  21   8       23.16       40.20     25.21 o 
  -5  21   8       24.31       20.86     24.02 o 
  -4  21   8      223.73      251.08     24.06 o 
  -3  21   8        4.49       10.71     16.41 o 
  -2  21   8      610.88      616.17     39.59 o 
  -1  21   8       95.38       45.14     17.89 o 
   0  21   8       40.65       69.68     18.00 o 
   1  21   8      150.71      177.19     21.92 o 
   2  21   8      326.09      316.91     26.77 o 
   3  21   8      103.88      110.87     21.42 o 
   4  21   8        0.19        0.00     19.95 o 
   5  21   8       18.92       18.84     25.06 o 
   6  21   8      127.06      144.96     34.29 o 
  -7  22   8       16.85       28.57     31.12 o 
  -6  22   8      214.14      207.46     33.54 o 
  -5  22   8       23.18        6.14     23.98 o 
  -4  22   8      154.67      167.05     22.76 o 
  -3  22   8      125.24      133.12     21.58 o 
  -2  22   8      119.15      128.98     20.91 o 
  -1  22   8      257.88      126.33     54.39 o 
   0  22   8        0.25       11.88     15.74 o 
   1  22   8       45.68       46.03     17.96 o 
   2  22   8       70.67       71.03     19.56 o 
   3  22   8       19.57       28.77     18.62 o 
   4  22   8        3.36        1.99     21.70 o 
   5  22   8        3.40        0.00     23.48 o 
  -7  23   8       31.55       43.72     32.71 o 
  -6  23   8        7.29       22.17     25.42 o 
  -5  23   8       40.48       38.44     26.23 o 
  -4  23   8       66.52       71.89     22.59 o 
  -3  23   8       27.67       23.05     18.20 o 
  -2  23   8       88.49      100.26     20.86 o 
  -1  23   8       88.05       62.56     18.39 o 
   0  23   8       34.78       22.28     17.19 o 
   1  23   8        6.25        5.49     16.29 o 
   2  23   8      206.84      195.35     24.52 o 
   3  23   8      166.86      160.91     24.70 o 
   4  23   8       62.69       54.96     24.22 o 
   5  23   8       38.30       58.90     29.01 o 
  -7  24   8        0.77        0.00     30.04 o 
  -6  24   8       80.84       89.92     30.04 o 
  -5  24   8        2.92        6.50     25.33 o 
  -4  24   8       38.02       73.65     23.11 o 
  -3  24   8       14.40       13.32     21.00 o 
  -2  24   8        1.25        7.66     15.42 o 
  -1  24   8      128.43      123.50     22.28 o 
   0  24   8      539.63      527.36     34.69 o 
   1  24   8       53.94       74.24     20.29 o 
   2  24   8      192.35      173.12     25.14 o 
   3  24   8        2.19       17.29     19.54 o 
   4  24   8       12.42        0.00     23.29 o 
  -6  25   8        2.11        0.00     26.45 o 
  -5  25   8        3.58        0.00     26.91 o 
  -4  25   8       13.69       18.10     26.23 o 
  -3  25   8       72.60       70.41     23.64 o 
  -2  25   8        7.00       13.41     16.62 o 
  -1  25   8       33.39       23.33     19.38 o 
   0  25   8       87.43      113.22     25.15 o 
   1  25   8        2.61       21.43     19.34 o 
   2  25   8       39.40       33.98     20.56 o 
   3  25   8       37.77       24.98     18.90 o 
   4  25   8      177.51      214.47     32.33 o 
  -5  26   8       67.59       54.69     30.93 o 
  -4  26   8       22.14       28.99     28.04 o 
  -3  26   8        6.33       23.44     22.01 o 
  -2  26   8        0.25       10.28     19.31 o 
  -1  26   8        2.78        7.31     21.12 o 
   0  26   8      107.15      103.72     23.46 o 
   1  26   8        3.25        5.87     19.95 o 
   2  26   8      108.85      117.38     25.56 o 
   3  26   8       34.46       37.54     21.07 o 
  -5  27   8        0.09        0.00     30.16 o 
  -4  27   8       38.92       33.07     29.43 o 
  -3  27   8      101.19      149.14     27.62 o 
  -2  27   8      122.36      133.80     27.20 o 
  -1  27   8       25.44       38.92     23.76 o 
   0  27   8        6.52        0.00     19.49 o 
   1  27   8       94.61      104.01     25.07 o 
   2  27   8        4.78        0.17     21.31 o 
  -4  28   8       21.90       10.40     29.75 o 
  -3  28   8       34.13       24.39     21.73 o 
  -2  28   8        6.92       18.71     25.09 o 
  -1  28   8       17.69       20.93     24.00 o 
   0  28   8        0.11        0.00     23.31 o 
   1  28   8       28.03       45.67     23.59 o 
  -2  29   8      140.42      214.65     34.06 o 
  -1  29   8        3.36       17.81     26.74 o 
 -11   0   9        7.91       64.42     69.38 o 
  -9   0   9        0.05        0.00     46.25 o 
  -7   0   9     1526.20     1292.41    143.71 o 
  -5   0   9      322.90      399.31    113.15 o 
  -3   0   9     3774.20     3612.45    668.19 o 
  -1   0   9     4002.06     3903.20    418.75 o 
   1   0   9     1015.90      784.28    223.75 o 
   3   0   9     2103.98     2350.49    102.96 o 
   5   0   9      192.75      169.72     29.07 o 
   7   0   9        0.14       10.67     26.60 o 
   9   0   9        1.73        7.43     54.90 o 
 -11   1   9       15.15        4.57     45.51 o 
 -10   1   9        4.83       17.43     39.12 o 
  -9   1   9      111.17      130.71     47.08 o 
  -8   1   9       14.34       13.99     29.77 o 
  -7   1   9      618.19      581.95    115.88 o 
  -6   1   9       20.12       36.43     15.99 o 
  -5   1   9       34.33       12.29     13.68 o 
  -4   1   9      411.17      384.38     33.38 o 
  -3   1   9     1063.03     1114.17    124.70 o 
  -2   1   9       11.34        0.00      8.23 o 
  -1   1   9     1281.64     1147.55     37.93 o 
   0   1   9      796.50      766.79     19.77 o 
   1   1   9     1104.69      580.89    146.39 o 
   2   1   9       50.20       52.42     13.85 o 
   3   1   9      485.20      543.79     22.16 o 
   4   1   9      205.77      212.05     15.58 o 
   5   1   9       75.59       53.47     16.94 o 
   6   1   9       10.48       30.63     17.22 o 
   7   1   9      672.79      632.59     36.04 o 
   8   1   9        2.83        0.00     22.88 o 
   9   1   9      149.75      150.24     44.34 o 
 -11   2   9       21.43       28.68     44.87 o 
 -10   2   9       21.91       52.79     38.49 o 
  -9   2   9       31.36       49.94     35.61 o 
  -8   2   9      158.47      222.10     43.22 o 
  -7   2   9      922.07      792.47    138.05 o 
  -6   2   9       17.13        4.66     15.38 o 
  -5   2   9      318.28      332.46     25.27 o 
  -4   2   9     1649.39     1669.38    187.17 o 
  -3   2   9     1386.68     1296.54    157.84 o 
  -2   2   9      494.76      604.46     43.20 o 
  -1   2   9     1577.29     1672.70     62.98 o 
   0   2   9     1211.88     1115.07     28.26 o 
   1   2   9        4.44        0.00      5.87 o 
   2   2   9     1025.32      678.97    133.92 o 
   3   2   9      569.52      435.22     45.75 o 
   4   2   9       17.48       10.63      9.16 o 
   5   2   9       12.74       22.01     12.65 o 
   6   2   9       20.47       14.47     14.23 o 
   7   2   9       59.36       64.20     19.63 o 
   8   2   9        1.65        8.43     22.01 o 
   9   2   9        4.10        0.00     30.48 o 
 -11   3   9       78.30      121.16     50.19 o 
 -10   3   9       21.80       41.04     41.45 o 
  -9   3   9       23.41       52.60     33.63 o 
  -8   3   9       22.30       51.06     33.27 o 
  -7   3   9     1742.07     1778.07    185.26 o 
  -6   3   9       45.28       73.94     17.86 o 
  -5   3   9     1678.00     1532.41    159.03 o 
  -4   3   9      240.88      265.56     24.41 o 
  -3   3   9     4779.98     5004.47    324.85 o 
  -2   3   9      250.61      358.50     35.46 o 
  -1   3   9      119.64      145.33      9.69 o 
   0   3   9     1387.08     1411.50     45.89 o 
   1   3   9      361.69      296.48     34.66 o 
   2   3   9      312.78      168.86     40.55 o 
   3   3   9      290.74      259.32     15.83 o 
   4   3   9       51.57       31.92     11.61 o 
   5   3   9      151.16      177.13     21.18 o 
   6   3   9        6.13        0.00     17.32 o 
   7   3   9      508.49      602.03     39.76 o 
   8   3   9        0.31        0.00     22.84 o 
   9   3   9      104.28      112.20     44.63 o 
 -11   4   9      210.08      312.86     60.15 o 
 -10   4   9       14.59       22.02     35.61 o 
  -9   4   9        1.11       11.56     31.54 o 
  -8   4   9       56.16       95.76     36.89 o 
  -7   4   9      516.78      472.68     89.17 o 
  -6   4   9       14.94       20.33     16.01 o 
  -5   4   9      835.82      689.61     67.24 o 
  -4   4   9      139.11      191.35     12.83 o 
  -3   4   9     1562.48     1544.02     92.59 o 
  -2   4   9     1014.57     1170.29     87.71 o 
  -1   4   9      154.75      125.00      9.70 o 
   0   4   9        0.43        6.31      7.83 o 
   1   4   9      910.26      699.57     73.05 o 
   2   4   9      404.41      375.52     24.58 o 
   3   4   9      591.52      485.77     22.37 o 
   4   4   9        0.47        0.00     11.64 o 
   5   4   9      441.30      451.41     27.51 o 
   6   4   9       10.52        0.00     18.33 o 
   7   4   9       95.55      119.70     29.64 o 
   8   4   9        2.17        0.00     25.47 o 
 -11   5   9      111.99      167.54     69.38 o 
 -10   5   9       66.10      108.56     43.70 o 
  -9   5   9       22.86       72.86     39.12 o 
  -8   5   9       18.74       40.07     34.44 o 
  -7   5   9      575.39      542.80     50.55 o 
  -6   5   9        1.64        0.36     16.08 o 
  -5   5   9     1322.91     1198.70     93.44 o 
  -4   5   9        1.41        0.00      8.84 o 
  -3   5   9     6498.96     7315.14    459.01 o 
  -2   5   9     1436.01     1681.34    126.56 o 
  -1   5   9     1682.04     1518.38     93.76 o 
   0   5   9        0.39        0.00      6.70 o 
   1   5   9     1017.41      691.42     72.16 o 
   2   5   9      127.52      110.15     14.54 o 
   3   5   9      339.20      320.18     17.22 o 
   4   5   9        7.35        0.00     11.82 o 
   5   5   9      336.68      336.14     28.90 o 
   6   5   9      126.35      118.22     23.39 o 
   7   5   9      514.06      552.19     37.98 o 
   8   5   9        1.10       15.64     24.77 o 
 -11   6   9      181.95      248.62     58.09 o 
 -10   6   9       23.17       72.52     42.00 o 
  -9   6   9       19.85       45.31     36.67 o 
  -8   6   9       55.07       80.36     36.15 o 
  -7   6   9      119.83      101.53     21.94 o 
  -6   6   9       15.25       38.44     17.17 o 
  -5   6   9      103.45       75.74     13.00 o 
  -4   6   9      712.04      798.40     42.85 o 
  -3   6   9      134.85      185.02     12.72 o 
  -2   6   9        0.15        2.96      7.29 o 
  -1   6   9        1.80        0.00      7.03 o 
   0   6   9     1181.60     1387.96     52.79 o 
   1   6   9     3869.03     3922.19    287.17 o 
   2   6   9       85.86       60.85     12.15 o 
   3   6   9     1181.60     1133.23     27.18 o 
   4   6   9        1.35        0.00     13.40 o 
   5   6   9      396.74      345.92     29.16 o 
   6   6   9       61.08       48.34     21.55 o 
   7   6   9       31.78       38.14     23.14 o 
   8   6   9        2.71        0.00     22.77 o 
 -11   7   9       11.64       43.91     46.25 o 
 -10   7   9       34.86       29.59     39.98 o 
  -9   7   9       11.02       21.33     34.44 o 
  -8   7   9      272.57      305.17     56.16 o 
  -7   7   9      472.18      452.87     33.86 o 
  -6   7   9      208.64      235.42     24.32 o 
  -5   7   9      452.21      380.34     31.15 o 
  -4   7   9      571.07      556.54     24.38 o 
  -3   7   9     1900.93     2005.47    102.17 o 
  -2   7   9      212.44      180.57     17.06 o 
  -1   7   9     4694.22     4524.41    260.35 o 
   0   7   9        0.73        2.21      8.07 o 
   1   7   9      984.24      864.45     58.56 o 
   2   7   9      182.47      121.76     35.92 o 
   3   7   9      476.56      388.59     20.87 o 
   4   7   9       77.08       88.25     17.48 o 
   5   7   9      341.84      345.90     29.38 o 
   6   7   9      150.57      147.73     25.45 o 
   7   7   9      622.43      668.21     46.83 o 
   8   7   9        8.64       11.65     25.39 o 
 -11   8   9       39.78       78.20     64.42 o 
 -10   8   9       82.65       88.35     43.03 o 
  -9   8   9       54.33       70.27     38.80 o 
  -8   8   9       10.92        7.76     30.94 o 
  -7   8   9      330.12      297.04     33.38 o 
  -6   8   9      149.08      130.39     21.83 o 
  -5   8   9      240.82      261.82     19.45 o 
  -4   8   9      106.01      138.53     14.93 o 
  -3   8   9      448.05      525.86     28.72 o 
  -2   8   9      190.43      224.32     12.84 o 
  -1   8   9      206.25      181.96     13.35 o 
   0   8   9      925.84     1045.90     52.70 o 
   1   8   9     4007.04     4297.11    202.76 o 
   2   8   9       11.36       16.30      8.35 o 
   3   8   9       51.27       35.78     12.93 o 
   4   8   9      544.32      558.20     28.91 o 
   5   8   9       83.67       70.24     21.02 o 
   6   8   9       34.82       38.98     21.61 o 
   7   8   9       22.25       13.17     22.59 o 
   8   8   9        1.19       19.03     26.46 o 
 -11   9   9       81.81       90.10     48.41 o 
 -10   9   9        0.25        2.81     36.78 o 
  -9   9   9        1.99        0.00     35.61 o 
  -8   9   9       66.70      129.71     37.95 o 
  -7   9   9      881.00      861.35    105.62 o 
  -6   9   9       33.62       32.54     18.86 o 
  -5   9   9     1795.83     1783.99     90.50 o 
  -4   9   9       31.18       17.62     12.32 o 
  -3   9   9     1372.48     1532.66     85.20 o 
  -2   9   9      378.58      288.25     20.60 o 
  -1   9   9     2815.63     3023.80    176.15 o 
   0   9   9       22.62       47.22      9.92 o 
   1   9   9      250.39      213.73     16.41 o 
   2   9   9       45.90       27.83     12.09 o 
   3   9   9      252.40      310.71     20.29 o 
   4   9   9      159.36      114.86     19.73 o 
   5   9   9       35.25       42.14     19.35 o 
   6   9   9      124.64      124.51     25.79 o 
   7   9   9      447.27      459.76     38.53 o 
   8   9   9        8.24       15.39     26.82 o 
 -11  10   9       32.86       47.83     49.14 o 
 -10  10   9       30.69       61.81     41.61 o 
  -9  10   9        0.11       11.93     36.45 o 
  -8  10   9      108.31       89.65     38.49 o 
  -7  10   9     1047.98     1015.20     72.24 o 
  -6  10   9     1375.05     1334.01     74.15 o 
  -5  10   9      962.29      958.76     49.40 o 
  -4  10   9      138.15      131.12     16.44 o 
  -3  10   9      495.78      628.45     35.74 o 
  -2  10   9        0.18        1.62      8.96 o 
  -1  10   9     1713.81     1850.67    106.12 o 
   0  10   9      208.10      188.37     15.20 o 
   1  10   9      152.79      149.59     15.17 o 
   2  10   9      162.29      170.68     26.30 o 
   3  10   9       97.35      137.97     16.87 o 
   4  10   9      581.82      617.05     41.25 o 
   5  10   9      156.61      159.59     25.07 o 
   6  10   9       11.19       11.08     20.67 o 
   7  10   9      155.11      233.16     32.84 o 
   8  10   9        8.21       33.96     28.63 o 
 -10  11   9        4.37        0.00     35.70 o 
  -9  11   9       96.47      145.88     44.06 o 
  -8  11   9       11.48       27.91     32.64 o 
  -7  11   9      439.79      503.56     35.93 o 
  -6  11   9      259.92      229.46     27.01 o 
  -5  11   9       65.05       80.17     16.10 o 
  -4  11   9      285.09      267.32     19.61 o 
  -3  11   9     1707.34     1889.31     86.86 o 
  -2  11   9      546.64      637.02     44.25 o 
  -1  11   9     2915.85     3128.98    180.62 o 
   0  11   9       31.96       30.75     11.81 o 
   1  11   9        7.91       14.17     11.78 o 
   2  11   9      211.20      205.37     17.78 o 
   3  11   9      381.89      404.95     23.19 o 
   4  11   9       30.42       20.75     16.83 o 
   5  11   9       38.86       41.94     20.55 o 
   6  11   9       26.63       18.41     21.15 o 
   7  11   9      410.39      425.90     38.28 o 
   8  11   9        7.45        0.00     26.73 o 
 -10  12   9       19.26       36.30     42.79 o 
  -9  12   9        0.16       13.69     40.47 o 
  -8  12   9      206.24      244.92     46.68 o 
  -7  12   9     1687.39     1716.26    156.41 o 
  -6  12   9       72.22       80.38     22.49 o 
  -5  12   9      216.04      236.88     24.18 o 
  -4  12   9      372.50      400.89     23.16 o 
  -3  12   9       48.73       59.98     12.74 o 
  -2  12   9      530.23      534.38     27.63 o 
  -1  12   9      766.26      745.93     53.81 o 
   0  12   9       45.06       32.92     12.04 o 
   1  12   9      548.34      589.23     35.58 o 
   2  12   9       28.63       33.53     13.44 o 
   3  12   9      448.40      420.24     24.42 o 
   4  12   9        2.56        0.00     16.38 o 
   5  12   9      137.11      152.34     25.59 o 
   6  12   9       10.82       17.01     21.85 o 
   7  12   9       69.63       90.63     28.55 o 
   8  12   9        6.11        0.00     27.83 o 
 -10  13   9       21.91       31.82     42.05 o 
  -9  13   9       42.87       48.98     40.29 o 
  -8  13   9       70.93      120.24     38.49 o 
  -7  13   9     1454.30     1273.01    104.60 o 
  -6  13   9       22.86       29.53     16.48 o 
  -5  13   9      336.51      283.97     48.81 o 
  -4  13   9        8.86        0.00     13.94 o 
  -3  13   9     1931.92     1970.30     84.05 o 
  -2  13   9       81.01       79.40     14.37 o 
  -1  13   9      196.03      192.09     18.33 o 
   0  13   9       52.34       56.76     13.65 o 
   1  13   9      851.05      863.13     57.18 o 
   2  13   9       68.50       73.65     15.85 o 
   3  13   9      420.78      423.02     24.47 o 
   4  13   9       56.16       71.59     19.81 o 
   5  13   9       77.54       98.92     24.77 o 
   6  13   9       16.82       30.27     22.61 o 
   7  13   9      525.75      533.15     55.46 o 
 -10  14   9        4.11        9.34     33.63 o 
  -9  14   9       78.56       36.04     34.93 o 
  -8  14   9        4.14       19.82     32.11 o 
  -7  14   9      264.64      313.69     60.70 o 
  -6  14   9      675.19      589.25     29.84 o 
  -5  14   9        0.96        1.60     13.08 o 
  -4  14   9      232.09      208.22     21.03 o 
  -3  14   9       35.60       24.14     12.57 o 
  -2  14   9      193.35      200.76     18.08 o 
  -1  14   9      636.78      734.09     59.56 o 
   0  14   9      119.48      103.07     16.22 o 
   1  14   9      410.69      316.62     30.99 o 
   2  14   9      283.67      284.80     21.65 o 
   3  14   9       68.62       84.87     17.14 o 
   4  14   9      428.05      459.64     30.90 o 
   5  14   9        7.74        2.23     20.61 o 
   6  14   9       77.28       78.81     26.73 o 
   7  14   9        7.83        0.27     25.45 o 
 -10  15   9       43.13       23.13     52.86 o 
  -9  15   9       94.65      127.58     42.53 o 
  -8  15   9       66.41       28.05     26.52 o 
  -7  15   9      743.21      660.69     57.09 o 
  -6  15   9       85.79       45.99     17.01 o 
  -5  15   9      948.67      717.54     53.34 o 
  -4  15   9      518.68      538.57     28.27 o 
  -3  15   9      146.06      128.05     17.58 o 
  -2  15   9        0.36        0.00     13.14 o 
  -1  15   9      406.92      459.53     38.52 o 
   0  15   9      113.56      105.67     16.95 o 
   1  15   9      135.63       88.02     25.06 o 
   2  15   9        9.56       15.35     14.05 o 
   3  15   9      181.69      155.50     19.98 o 
   4  15   9       30.75       27.71     18.12 o 
   5  15   9       26.51       48.84     22.75 o 
   6  15   9        2.52       26.43     25.35 o 
   7  15   9      330.53      380.32     39.99 o 
  -9  16   9        1.40       13.06     36.67 o 
  -8  16   9      118.37      112.89     40.83 o 
  -7  16   9        2.68       26.98     24.80 o 
  -6  16   9       63.07       49.88     15.88 o 
  -5  16   9      114.66       90.15     17.75 o 
  -4  16   9     1150.56     1157.49     72.07 o 
  -3  16   9       49.21       54.62     16.04 o 
  -2  16   9       53.21       28.59     14.88 o 
  -1  16   9     1337.35     1401.51    113.13 o 
   0  16   9      512.94      466.64     26.64 o 
   1  16   9      218.23      141.86     49.65 o 
   2  16   9        7.03       11.89     12.16 o 
   3  16   9       99.55       88.84     18.17 o 
   4  16   9       68.53       96.79     22.32 o 
   5  16   9       76.50       93.82     25.71 o 
   6  16   9       38.48       35.28     26.01 o 
   7  16   9       62.89       47.32     31.25 o 
  -9  17   9       99.62      104.07     59.47 o 
  -8  17   9       35.20       13.88     34.52 o 
  -7  17   9      328.18      283.62     36.74 o 
  -6  17   9      109.92      112.46     20.33 o 
  -5  17   9       96.99       63.83     18.03 o 
  -4  17   9        3.94        0.00     15.94 o 
  -3  17   9      143.33      178.24     19.85 o 
  -2  17   9      126.08      132.76     18.65 o 
  -1  17   9     1626.70     1584.31     77.06 o 
   0  17   9      118.34      155.12     19.10 o 
   1  17   9      157.06      119.77     19.03 o 
   2  17   9       95.29       76.69     16.94 o 
   3  17   9       51.49       55.87     17.17 o 
   4  17   9        4.89       10.32     18.91 o 
   5  17   9       20.67       36.28     24.21 o 
   6  17   9       11.97        3.31     23.95 o 
   7  17   9       58.97        5.23     29.95 o 
  -9  18   9       20.60        4.96     51.21 o 
  -8  18   9       11.37       24.78     47.90 o 
  -7  18   9      102.05      112.63     31.75 o 
  -6  18   9       24.51       16.55     17.42 o 
  -5  18   9      328.66      387.40     30.02 o 
  -4  18   9       21.18        2.54     15.00 o 
  -3  18   9      136.46      131.18     18.69 o 
  -2  18   9        2.72        2.47     14.47 o 
  -1  18   9        6.18        9.15     15.33 o 
   0  18   9        4.63        0.00     14.25 o 
   1  18   9      142.27      157.38     20.10 o 
   2  18   9        0.08        3.68     13.41 o 
   3  18   9      207.47      249.73     23.63 o 
   4  18   9       26.75       34.63     20.41 o 
   5  18   9      286.81      259.62     33.34 o 
   6  18   9        0.01        0.00     24.66 o 
  -9  19   9       58.07       18.17     52.86 o 
  -8  19   9       16.54        0.00     44.60 o 
  -7  19   9      175.23      203.81     37.12 o 
  -6  19   9       23.80       44.06     21.57 o 
  -5  19   9      101.51      107.59     23.57 o 
  -4  19   9       12.96        0.19     17.40 o 
  -3  19   9      311.14      285.82     29.57 o 
  -2  19   9      782.81      743.28     29.84 o 
  -1  19   9     1735.36     1683.29    112.14 o 
   0  19   9      881.58      737.79     76.07 o 
   1  19   9      186.72      222.01     22.53 o 
   2  19   9       26.87       37.55     16.87 o 
   3  19   9      143.00      155.08     22.08 o 
   4  19   9       70.47       63.74     22.51 o 
   5  19   9       59.75       41.10     25.03 o 
   6  19   9       24.74       19.33     26.17 o 
  -8  20   9      103.93      104.07     57.82 o 
  -7  20   9       60.71       41.30     47.90 o 
  -6  20   9       39.45       35.50     21.83 o 
  -5  20   9      824.70      756.61     60.95 o 
  -4  20   9      152.73      114.74     23.69 o 
  -3  20   9      633.22      675.25     34.21 o 
  -2  20   9       33.11       41.80     16.56 o 
  -1  20   9      385.58      333.60     24.73 o 
   0  20   9      129.82       67.67     25.06 o 
   1  20   9       14.04        3.69     15.18 o 
   2  20   9       16.44        0.00     15.70 o 
   3  20   9      181.50      154.69     21.98 o 
   4  20   9       35.22       35.78     22.34 o 
   5  20   9       47.44       72.33     28.16 o 
   6  20   9        0.88        2.57     25.33 o 
  -7  21   9      233.21      219.70     67.73 o 
  -6  21   9        2.44       10.22     23.74 o 
  -5  21   9      115.77      150.23     25.89 o 
  -4  21   9       35.96       41.87     21.70 o 
  -3  21   9      194.45      204.34     22.28 o 
  -2  21   9       25.60       17.04     14.32 o 
  -1  21   9      198.31      185.90     21.44 o 
   0  21   9      226.99      135.05     47.66 o 
   1  21   9       93.46       95.80     19.63 o 
   2  21   9        0.00        0.00     16.41 o 
   3  21   9        5.31       21.54     18.48 o 
   4  21   9       18.59       22.88     22.25 o 
   5  21   9       45.83       34.92     25.53 o 
  -7  22   9       59.39       87.55     56.16 o 
  -6  22   9       26.21       11.29     24.05 o 
  -5  22   9       51.49       79.62     27.67 o 
  -4  22   9        0.85       10.63     21.29 o 
  -3  22   9      315.99      386.26     27.53 o 
  -2  22   9       11.43       21.26     16.04 o 
  -1  22   9        1.07        0.00     16.08 o 
   0  22   9       96.93       82.67     19.02 o 
   1  22   9      172.30      196.93     23.97 o 
   2  22   9       80.47       92.33     20.74 o 
   3  22   9       72.42       65.48     21.18 o 
   4  22   9       10.38       23.28     22.52 o 
   5  22   9       45.31       28.31     27.96 o 
  -7  23   9      131.87       89.20     57.82 o 
  -6  23   9        4.36       12.15     22.71 o 
  -5  23   9       19.65       12.29     25.54 o 
  -4  23   9       25.83       39.74     23.23 o 
  -3  23   9        7.10       20.21     18.30 o 
  -2  23   9       65.09       46.00     18.80 o 
  -1  23   9      243.89      229.33     28.02 o 
   0  23   9       67.51       66.64     21.74 o 
   1  23   9      258.57      275.96     31.71 o 
   2  23   9        0.52        0.00     17.23 o 
   3  23   9       23.47       24.51     20.11 o 
   4  23   9        0.02        0.00     22.14 o 
  -6  24   9        4.92        0.00     22.29 o 
  -5  24   9       39.02       27.16     27.94 o 
  -4  24   9       29.88       57.21     28.72 o 
  -3  24   9      175.08      236.38     26.02 o 
  -2  24   9        4.69        0.00     17.04 o 
  -1  24   9       12.51       10.84     14.02 o 
   0  24   9        0.71        0.00     18.62 o 
   1  24   9        5.99        0.00     17.45 o 
   2  24   9       61.70       51.33     21.46 o 
   3  24   9      173.95      186.30     26.84 o 
   4  24   9        1.18        0.00     23.06 o 
  -6  25   9       32.19       15.81     28.57 o 
  -5  25   9       18.30       30.23     28.50 o 
  -4  25   9       15.45       11.80     27.39 o 
  -3  25   9       44.87       81.33     29.89 o 
  -2  25   9       38.82       29.27     19.69 o 
  -1  25   9      140.08       98.69     26.71 o 
   0  25   9        0.13        0.00     17.83 o 
   1  25   9      500.49      519.44     53.03 o 
   2  25   9        3.73        0.00     19.28 o 
   3  25   9        6.54        7.09     21.53 o 
  -5  26   9      101.15       86.85     33.15 o 
  -4  26   9        3.01        0.00     29.33 o 
  -3  26   9       35.44       26.81     29.06 o 
  -2  26   9       73.20       87.12     24.97 o 
  -1  26   9        8.15       27.77     19.97 o 
   0  26   9        2.35       16.47     18.30 o 
   1  26   9        3.65        0.00     20.39 o 
   2  26   9        1.01       13.96     20.31 o 
  -4  27   9       57.83       51.80     33.28 o 
  -3  27   9        0.08        3.34     28.34 o 
  -2  27   9        3.66       13.07     22.69 o 
  -1  27   9       47.35       81.83     26.01 o 
   0  27   9        7.02       20.66     20.37 o 
   1  27   9        5.00        0.00     20.54 o 
   2  27   9        5.83       16.68     23.71 o 
  -3  28   9      191.73      201.77     38.30 o 
  -2  28   9        0.95        0.28     23.28 o 
  -1  28   9        2.92        6.63     24.36 o 
   0  28   9       13.31        1.91     23.77 o 
 -10   0  10      129.27      295.69     75.99 o 
  -8   0  10      163.83      150.32     56.16 o 
  -6   0  10      666.17      629.06    126.37 o 
  -4   0  10      638.72      730.74    201.53 o 
  -2   0  10     2372.21     3009.13    252.84 o 
   0   0  10      784.40      671.18     26.51 o 
   2   0  10       61.37       60.69     16.30 o 
   4   0  10       31.84       38.75     17.49 o 
   6   0  10     1006.71     1022.71     56.43 o 
   8   0  10       33.73       50.10     53.69 o 
 -11   1  10        2.86        5.33     46.04 o 
 -10   1  10      115.85      200.95     50.19 o 
  -9   1  10      252.09      349.09     53.06 o 
  -8   1  10       31.37       28.32     31.98 o 
  -7   1  10      108.65      125.44     25.99 o 
  -6   1  10     1392.17     1310.83    146.40 o 
  -5   1  10        3.79        0.00     13.68 o 
  -4   1  10     2416.81     2310.23    249.64 o 
  -3   1  10       18.35       37.90     14.59 o 
  -2   1  10     2153.90     2138.03     94.54 o 
  -1   1  10       34.97       43.26      7.92 o 
   0   1  10     1388.77     1350.35     32.31 o 
   1   1  10       99.02       85.97     14.04 o 
   2   1  10     1193.00     1174.11     46.01 o 
   3   1  10       27.32       37.52     12.14 o 
   4   1  10       20.76        4.30     12.58 o 
   5   1  10      122.02      169.70     21.39 o 
   6   1  10        3.36        0.00     16.69 o 
   7   1  10       11.47        0.00     21.04 o 
   8   1  10      191.84      184.70     40.09 o 
 -11   2  10        0.72        0.00     41.36 o 
 -10   2  10      228.77      325.32     57.20 o 
  -9   2  10       48.71      126.09     41.86 o 
  -8   2  10        4.55       26.40     31.98 o 
  -7   2  10       32.03       33.03     19.00 o 
  -6   2  10     1222.84     1118.48    163.56 o 
  -5   2  10       67.73       73.41     17.77 o 
  -4   2  10       66.17       68.04     17.25 o 
  -3   2  10      890.01     1000.01    109.20 o 
  -2   2  10      209.00      165.01     12.30 o 
  -1   2  10      976.97      928.42     36.21 o 
   0   2  10       41.14       25.25      8.24 o 
   1   2  10      893.51      739.71     62.33 o 
   2   2  10      241.93      232.41     21.90 o 
   3   2  10       42.88       17.34      8.68 o 
   4   2  10        8.22       16.91     11.44 o 
   5   2  10       74.22       84.86     18.01 o 
   6   2  10      476.73      427.86     42.13 o 
   7   2  10       32.38       27.36     23.16 o 
   8   2  10       33.61       30.21     27.90 o 
 -11   3  10        3.97       35.52     49.06 o 
 -10   3  10       11.19       40.51     40.29 o 
  -9   3  10      739.32      827.74     82.59 o 
  -8   3  10        2.68       26.37     33.63 o 
  -7   3  10        2.34        3.55     22.36 o 
  -6   3  10     2189.86     1956.88    248.92 o 
  -5   3  10      189.45      192.47     21.83 o 
  -4   3  10      939.39      852.58     89.89 o 
  -3   3  10        5.06        0.00      9.78 o 
  -2   3  10       61.73       56.56      7.49 o 
  -1   3  10      105.79       89.90      9.11 o 
   0   3  10        4.49        2.33      7.30 o 
   1   3  10       13.90        2.61      7.73 o 
   2   3  10     1730.94     1714.60     73.75 o 
   3   3  10       61.35       93.76     12.99 o 
   4   3  10       28.95       20.95     13.42 o 
   5   3  10      353.07      366.94     25.83 o 
   6   3  10        7.41       15.53     18.04 o 
   7   3  10        7.26        1.78     20.01 o 
   8   3  10       48.02       23.26     24.33 o 
 -11   4  10       22.99       15.63     47.85 o 
 -10   4  10      194.58      343.96     57.60 o 
  -9   4  10      183.92      305.13     53.69 o 
  -8   4  10       16.84       13.03     30.15 o 
  -7   4  10       19.57       34.36     18.89 o 
  -6   4  10       33.66       15.38     22.12 o 
  -5   4  10      119.75      112.63     19.34 o 
  -4   4  10      503.10      494.25     76.30 o 
  -3   4  10       15.06       11.44      9.57 o 
  -2   4  10       38.17       17.69      7.28 o 
  -1   4  10        6.52       10.76      7.52 o 
   0   4  10      281.45      238.44     16.13 o 
   1   4  10      435.76      364.25     32.86 o 
   2   4  10     1187.88     1188.55     46.99 o 
   3   4  10      486.37      488.77     20.99 o 
   4   4  10       72.84       53.50     16.48 o 
   5   4  10        8.07       14.51     18.40 o 
   6   4  10       51.33       50.77     26.57 o 
   7   4  10       56.59       51.00     26.57 o 
   8   4  10        1.40       24.00     24.93 o 
 -11   5  10        0.03       38.54     41.28 o 
 -10   5  10       57.79       55.34     44.39 o 
  -9   5  10      289.29      372.41     53.73 o 
  -8   5  10        0.80        0.00     31.39 o 
  -7   5  10      127.67      113.48     21.86 o 
  -6   5  10     1191.64     1169.59    164.99 o 
  -5   5  10       36.04       39.54     14.22 o 
  -4   5  10      811.37      746.73     50.55 o 
  -3   5  10     1720.35     1956.02    121.10 o 
  -2   5  10     1009.54     1057.27     88.12 o 
  -1   5  10      153.23      176.71     12.48 o 
   0   5  10      403.52      366.48     15.70 o 
   1   5  10      238.40      213.43     14.73 o 
   2   5  10      669.56      669.70     30.19 o 
   3   5  10       98.83      108.57     13.99 o 
   4   5  10       53.76      101.44     17.85 o 
   5   5  10       15.39       19.76     18.52 o 
   6   5  10        0.02        0.00     17.76 o 
   7   5  10       15.69        2.30     21.36 o 
   8   5  10        7.87       20.14     25.38 o 
 -11   6  10      121.96      207.74     57.39 o 
 -10   6  10       86.08      157.17     48.68 o 
  -9   6  10       97.14      179.67     45.86 o 
  -8   6  10        9.09       29.28     33.81 o 
  -7   6  10      128.15      155.55     23.09 o 
  -6   6  10      347.86      319.81     43.39 o 
  -5   6  10       62.85       49.84     18.99 o 
  -4   6  10       37.21       60.54     16.91 o 
  -3   6  10       26.07       10.94     10.85 o 
  -2   6  10     2043.10     2229.94    182.46 o 
  -1   6  10     1139.85     1202.51     74.21 o 
   0   6  10        4.24        0.00      8.18 o 
   1   6  10        0.05        0.00      8.29 o 
   2   6  10     1947.84     1809.77     57.65 o 
   3   6  10      434.69      429.88     22.29 o 
   4   6  10      139.55      162.67     20.18 o 
   5   6  10       16.33       14.57     18.12 o 
   6   6  10        2.28        8.37     19.27 o 
   7   6  10        8.59       20.31     22.78 o 
   8   6  10        7.58        0.00     25.90 o 
 -11   7  10        2.81        0.00     43.61 o 
 -10   7  10       47.26       54.62     47.90 o 
  -9   7  10        0.00        0.00     33.15 o 
  -8   7  10      289.29      359.29     49.63 o 
  -7   7  10      200.33      184.91     25.52 o 
  -6   7  10     1122.66     1057.63    108.25 o 
  -5   7  10       11.06       17.62     11.77 o 
  -4   7  10      104.50      117.81     14.54 o 
  -3   7  10     2125.35     2478.13    198.97 o 
  -2   7  10     1377.68     1616.78    106.63 o 
  -1   7  10      140.92      151.07     12.02 o 
   0   7  10     1233.32     1280.21     68.52 o 
   1   7  10       37.64       36.89     10.42 o 
   2   7  10     1412.80     1422.86     42.00 o 
   3   7  10       23.67       31.25     13.43 o 
   4   7  10      111.50       91.39     18.49 o 
   5   7  10      125.60      165.87     24.24 o 
   6   7  10       22.95       36.35     21.39 o 
   7   7  10       23.29       26.69     22.85 o 
   8   7  10       94.25      110.93     31.60 o 
 -11   8  10      127.79      185.17     54.65 o 
 -10   8  10       24.32       50.41     40.09 o 
  -9   8  10      282.57      367.64     56.91 o 
  -8   8  10       21.68        7.45     33.27 o 
  -7   8  10      159.00      132.00     25.75 o 
  -6   8  10       43.38       49.92     19.56 o 
  -5   8  10       38.20       23.43     12.07 o 
  -4   8  10      462.54      472.58     27.95 o 
  -3   8  10      168.27      207.02     18.59 o 
  -2   8  10     4223.54     4785.43    337.07 o 
  -1   8  10       19.51       19.91      9.45 o 
   0   8  10      115.82      155.55     12.91 o 
   1   8  10       40.30       28.39     11.62 o 
   2   8  10      564.42      516.48     23.15 o 
   3   8  10       49.03       46.88     14.23 o 
   4   8  10      201.32      187.45     21.64 o 
   5   8  10       56.39       82.80     21.83 o 
   6   8  10       36.35       33.71     21.49 o 
   7   8  10       29.21       32.82     24.43 o 
   8   8  10       13.52       35.23     28.46 o 
 -11   9  10       20.28       10.63     57.82 o 
 -10   9  10        2.23       72.94     44.87 o 
  -9   9  10       43.94       91.97     41.36 o 
  -8   9  10      386.65      538.96     93.33 o 
  -7   9  10      200.97      216.95     27.20 o 
  -6   9  10     1896.27     1722.01    123.03 o 
  -5   9  10      273.09      176.29     49.97 o 
  -4   9  10      317.61      330.15     22.94 o 
  -3   9  10     2213.22     2211.41    225.81 o 
  -2   9  10       26.08       16.76     10.00 o 
  -1   9  10     1772.13     1836.67    110.02 o 
   0   9  10       27.82       51.96     10.99 o 
   1   9  10       41.03       56.76     13.14 o 
   2   9  10     1189.18     1004.33     52.70 o 
   3   9  10        1.09        0.00     12.55 o 
   4   9  10      699.07      670.32     32.56 o 
   5   9  10       36.97       23.56     19.67 o 
   6   9  10       79.76       92.48     25.22 o 
   7   9  10       10.76       17.50     24.72 o 
   8   9  10      161.28      167.56     34.93 o 
 -10  10  10      314.77      464.12     93.33 o 
  -9  10  10       60.08       65.85     41.86 o 
  -8  10  10       56.58      140.99     41.45 o 
  -7  10  10      219.32      230.36     27.89 o 
  -6  10  10      186.85      211.24     28.37 o 
  -5  10  10      262.71      214.59     44.87 o 
  -4  10  10     1283.13     1268.07     60.21 o 
  -3  10  10       89.62      113.59     16.25 o 
  -2  10  10     2597.60     2528.41    167.81 o 
  -1  10  10      497.41      543.48     42.14 o 
   0  10  10      113.62      117.66     14.38 o 
   1  10  10      102.33      115.86     15.11 o 
   2  10  10      280.43      161.40     26.58 o 
   3  10  10       33.67       38.71     14.66 o 
   4  10  10      139.99      181.25     22.06 o 
   5  10  10      275.94      292.08     29.49 o 
   6  10  10      102.87      107.70     26.38 o 
   7  10  10       81.72      112.79     28.75 o 
   8  10  10       15.15        2.94     28.58 o 
 -10  11  10        7.87       23.19     42.86 o 
  -9  11  10       52.17       55.81     36.88 o 
  -8  11  10       50.36       69.67     36.78 o 
  -7  11  10       50.78       62.85     23.09 o 
  -6  11  10      242.05      226.27     27.55 o 
  -5  11  10      251.10      166.93     27.45 o 
  -4  11  10      304.39      340.92     22.35 o 
  -3  11  10     1396.58     1566.27     92.22 o 
  -2  11  10      423.10      504.87     31.24 o 
  -1  11  10     1755.62     1869.47     97.41 o 
   0  11  10      180.98      184.94     16.61 o 
   1  11  10       46.05       38.72     13.45 o 
   2  11  10       16.73       21.06     10.69 o 
   3  11  10      374.61      335.53     22.70 o 
   4  11  10     1566.34     1499.56     64.96 o 
   5  11  10        1.12        0.00     17.63 o 
   6  11  10       75.60       61.26     24.74 o 
   7  11  10        3.62        6.45     25.29 o 
 -10  12  10      230.60      350.46     59.74 o 
  -9  12  10       96.48      164.28     56.99 o 
  -8  12  10       47.87       84.72     28.40 o 
  -7  12  10      507.39      454.96     35.29 o 
  -6  12  10       67.11       84.69     22.84 o 
  -5  12  10       28.21       35.33     20.06 o 
  -4  12  10     2342.34     2350.43    111.67 o 
  -3  12  10       50.15       63.53     15.54 o 
  -2  12  10      367.50      389.17     26.55 o 
  -1  12  10      455.89      463.99     27.62 o 
   0  12  10       42.60       40.77     13.42 o 
   1  12  10       20.78       40.56     13.46 o 
   2  12  10      235.64      171.34     58.85 o 
   3  12  10      336.95      290.70     26.20 o 
   4  12  10       21.43       33.40     18.27 o 
   5  12  10      121.74      129.63     25.41 o 
   6  12  10       90.97      107.83     27.12 o 
   7  12  10       17.47        0.00     24.88 o 
 -10  13  10        3.74       21.54     41.20 o 
  -9  13  10      168.19      193.42     47.96 o 
  -8  13  10       85.22      117.95     30.87 o 
  -7  13  10        0.50       14.10     20.77 o 
  -6  13  10      263.51      249.02     29.23 o 
  -5  13  10      119.50      149.42     24.89 o 
  -4  13  10       92.61      103.23     18.28 o 
  -3  13  10      520.87      576.34     28.47 o 
  -2  13  10      497.69      554.53     42.69 o 
  -1  13  10       53.57       68.21     14.69 o 
   0  13  10      480.47      500.64     35.85 o 
   1  13  10        5.26        9.45     13.08 o 
   2  13  10        2.70        8.67     11.72 o 
   3  13  10       23.84       43.95     15.89 o 
   4  13  10      598.76      578.67     40.51 o 
   5  13  10       12.22        3.30     20.65 o 
   6  13  10       77.00       92.95     27.47 o 
   7  13  10       20.75       21.29     26.94 o 
 -10  14  10       89.65      140.56     49.22 o 
  -9  14  10       80.91       94.54     42.34 o 
  -8  14  10        3.36        0.00     24.44 o 
  -7  14  10      194.60      194.76     28.74 o 
  -6  14  10      392.17      396.91     33.62 o 
  -5  14  10        3.67        0.00     15.96 o 
  -4  14  10      568.11      568.15     28.55 o 
  -3  14  10       19.59       33.16     17.93 o 
  -2  14  10      225.56      271.40     22.48 o 
  -1  14  10        5.43       28.87     14.14 o 
   0  14  10       65.96       58.26     15.19 o 
   1  14  10       99.23      101.44     16.91 o 
   2  14  10      579.61      553.00     56.24 o 
   3  14  10      343.44      337.20     24.09 o 
   4  14  10      234.80      228.73     25.91 o 
   5  14  10        5.90        0.00     21.17 o 
   6  14  10       29.31       36.41     25.37 o 
   7  14  10        0.02        0.00     26.50 o 
 -10  15  10        6.97       21.29     41.36 o 
  -9  15  10       41.63       33.32     37.84 o 
  -8  15  10       33.01       15.10     26.24 o 
  -7  15  10       72.35       69.78     24.50 o 
  -6  15  10      269.18      300.98     31.49 o 
  -5  15  10      797.91      671.69     32.05 o 
  -4  15  10      473.32      426.05     29.63 o 
  -3  15  10      699.87      687.89     60.88 o 
  -2  15  10       19.66        9.34     13.86 o 
  -1  15  10       50.30       42.57     14.86 o 
   0  15  10     1153.16     1248.00     82.03 o 
   1  15  10       64.31       83.28     16.43 o 
   2  15  10      389.94      425.37     25.34 o 
   3  15  10      157.10      166.26     20.77 o 
   4  15  10       61.64       77.00     21.56 o 
   5  15  10      114.61       98.27     26.32 o 
   6  15  10       38.07       60.36     27.25 o 
   7  15  10       87.78       97.20     33.51 o 
  -9  16  10       22.26        0.00     28.92 o 
  -8  16  10      111.64       67.47     31.21 o 
  -7  16  10       37.56       46.58     23.89 o 
  -6  16  10       58.48       75.92     23.65 o 
  -5  16  10       25.76       42.13     17.41 o 
  -4  16  10      205.16      254.65     26.32 o 
  -3  16  10      353.04      310.27     26.98 o 
  -2  16  10      600.78      536.86     39.79 o 
  -1  16  10        0.49        4.09     14.02 o 
   0  16  10        6.83       11.26     14.39 o 
   1  16  10      448.54      432.78     33.53 o 
   2  16  10      878.67      811.11     99.71 o 
   3  16  10        6.41        6.71     15.51 o 
   4  16  10      676.51      697.88     61.56 o 
   5  16  10        0.06        0.00     21.23 o 
   6  16  10       30.39       69.78     29.83 o 
  -9  17  10        0.00       38.96     56.99 o 
  -8  17  10       17.21       31.43     27.20 o 
  -7  17  10       88.71       64.80     27.95 o 
  -6  17  10       30.89       20.99     20.68 o 
  -5  17  10       38.60       25.68     18.91 o 
  -4  17  10       41.57       54.64     19.81 o 
  -3  17  10      470.48      496.75     32.05 o 
  -2  17  10        7.15       20.66     15.37 o 
  -1  17  10       77.93       83.54     17.56 o 
   0  17  10      304.44      291.90     25.69 o 
   1  17  10        6.12       10.92     13.59 o 
   2  17  10     1063.34      836.94    129.77 o 
   3  17  10        0.42        5.50     15.90 o 
   4  17  10       86.88      102.69     23.47 o 
   5  17  10       17.83       17.53     24.05 o 
   6  17  10        8.24       30.33     28.25 o 
  -9  18  10        1.72        0.00     49.56 o 
  -8  18  10       17.67       15.58     28.84 o 
  -7  18  10       10.18        0.00     25.35 o 
  -6  18  10      126.70       53.55     29.04 o 
  -5  18  10       71.82       54.24     20.99 o 
  -4  18  10      352.18      376.66     29.85 o 
  -3  18  10      282.60      332.12     28.79 o 
  -2  18  10     1895.62     1842.62    107.46 o 
  -1  18  10      377.69      381.02     32.05 o 
   0  18  10       23.72       23.04     15.42 o 
   1  18  10      535.64      337.79     90.03 o 
   2  18  10      126.75       77.81     21.16 o 
   3  18  10      189.21      186.84     23.24 o 
   4  18  10      307.84      300.61     30.18 o 
   5  18  10        1.44        4.92     23.80 o 
   6  18  10       11.51        0.00     25.62 o 
  -8  19  10        2.47       23.69     37.95 o 
  -7  19  10       80.42      121.15     51.21 o 
  -6  19  10      205.32      155.75     31.60 o 
  -5  19  10       86.55       52.31     21.69 o 
  -4  19  10      115.37      130.71     24.27 o 
  -3  19  10       25.60       35.17     19.67 o 
  -2  19  10       84.40       63.03     17.95 o 
  -1  19  10      226.80      282.19     25.35 o 
   0  19  10      154.15      161.95     20.84 o 
   1  19  10       31.32       11.32     13.30 o 
   2  19  10      317.86      294.77     27.87 o 
   3  19  10       67.98       70.41     19.68 o 
   4  19  10      106.08       71.49     22.98 o 
   5  19  10       19.20       12.46     24.57 o 
  -8  20  10        4.42       13.22     52.86 o 
  -7  20  10       16.31       57.82     38.07 o 
  -6  20  10      124.01       77.51     56.88 o 
  -5  20  10        1.48       13.69     19.98 o 
  -4  20  10      173.97      150.92     23.79 o 
  -3  20  10        1.28        3.79     18.62 o 
  -2  20  10      137.40      155.76     20.48 o 
  -1  20  10      264.66      264.99     25.18 o 
   0  20  10       99.66      132.00     19.94 o 
   1  20  10        2.11        2.13     15.27 o 
   2  20  10       15.19       23.11     17.10 o 
   3  20  10       23.64       26.67     18.30 o 
   4  20  10      125.80      128.78     26.50 o 
   5  20  10        8.23        0.00     24.56 o 
  -8  21  10      112.25      104.07     61.12 o 
  -7  21  10        0.91       39.65     49.56 o 
  -6  21  10      513.45      332.10    121.07 o 
  -5  21  10       60.25       72.58     24.63 o 
  -4  21  10       10.33        4.69     19.33 o 
  -3  21  10       38.03       41.76     20.13 o 
  -2  21  10       95.89      112.36     20.07 o 
  -1  21  10        3.01       22.64     16.66 o 
   0  21  10        0.28        0.00     15.75 o 
   1  21  10        2.90        0.00     16.03 o 
   2  21  10       19.55       19.49     17.23 o 
   3  21  10        5.77       11.98     18.58 o 
   4  21  10       79.10       89.57     25.75 o 
   5  21  10       13.33        0.00     26.11 o 
  -7  22  10        2.65        3.30     49.56 o 
  -6  22  10       74.18       73.51     38.55 o 
  -5  22  10       25.83       40.57     23.80 o 
  -4  22  10      152.56      142.22     27.19 o 
  -3  22  10       29.05        8.02     19.30 o 
  -2  22  10      306.69      351.57     27.33 o 
  -1  22  10        0.59        5.04     16.77 o 
   0  22  10      138.77      113.03     22.22 o 
   1  22  10       16.43       26.31     18.25 o 
   2  22  10       17.87       19.38     18.20 o 
   3  22  10       19.52        3.67     18.67 o 
   4  22  10       53.84       52.86     25.48 o 
  -7  23  10        0.07        0.00     42.95 o 
  -6  23  10      123.00       95.92     42.34 o 
  -5  23  10        0.19       12.88     25.68 o 
  -4  23  10      148.84      160.48     28.91 o 
  -3  23  10       59.67       50.84     23.14 o 
  -2  23  10        0.72       10.17     18.04 o 
  -1  23  10       63.35       56.56     19.81 o 
   0  23  10      252.51      192.92     55.27 o 
   1  23  10       17.83       27.92     19.26 o 
   2  23  10       69.11       67.93     21.37 o 
   3  23  10        0.00        0.00     18.53 o 
   4  23  10       44.50       70.18     27.01 o 
  -6  24  10       24.98       72.57     43.97 o 
  -5  24  10       48.06       52.40     30.30 o 
  -4  24  10       70.01       49.28     29.58 o 
  -3  24  10        4.06        0.00     21.45 o 
  -2  24  10      208.53      145.44     46.73 o 
  -1  24  10       56.65       38.01     19.61 o 
   0  24  10       18.29       15.32     16.57 o 
   1  24  10        5.19        0.00     18.39 o 
   2  24  10       28.01       31.78     21.24 o 
   3  24  10        3.06        0.00     20.83 o 
  -5  25  10        3.74        1.84     28.90 o 
  -4  25  10       52.08       22.45     28.66 o 
  -3  25  10      119.21      123.15     28.86 o 
  -2  25  10        2.39       18.82     24.02 o 
  -1  25  10        5.38        0.00     18.79 o 
   0  25  10      149.98      114.89     22.85 o 
   1  25  10        1.27        0.93     19.96 o 
   2  25  10      105.46       97.09     24.78 o 
   3  25  10       42.06       35.86     26.15 o 
  -5  26  10        5.29        0.00     29.74 o 
  -4  26  10       42.85       52.46     32.05 o 
  -3  26  10       25.24       17.55     27.61 o 
  -2  26  10       25.96       21.65     25.87 o 
  -1  26  10        0.10        0.00     17.72 o 
   0  26  10       13.34        5.10     20.30 o 
   1  26  10       32.04       49.04     22.98 o 
   2  26  10       29.24       38.96     23.05 o 
  -3  27  10        6.01        6.71     29.44 o 
  -2  27  10        5.74        0.00     29.39 o 
  -1  27  10        7.12        9.65     21.44 o 
   0  27  10       54.98       89.15     25.64 o 
   1  27  10       15.24       12.81     23.08 o 
 -11   0  11       52.73       89.20     77.64 o 
  -9   0  11       65.71       71.03     59.47 o 
  -7   0  11       28.39       14.74     60.29 o 
  -5   0  11      601.31      572.32    128.85 o 
  -3   0  11      691.75      719.22    143.71 o 
  -1   0  11     1481.82     1556.74     53.46 o 
   1   0  11       43.14       40.87     15.11 o 
   3   0  11      234.55      265.16     24.64 o 
   5   0  11        2.55        0.00     21.38 o 
   7   0  11        3.30        0.00     36.89 o 
 -11   1  11       50.29       62.70     53.14 o 
 -10   1  11       12.10       54.78     43.70 o 
  -9   1  11       17.89       49.66     36.89 o 
  -8   1  11      250.43      409.00     51.89 o 
  -7   1  11     2258.27     2119.98    328.32 o 
  -6   1  11       10.05        7.92     17.20 o 
  -5   1  11        6.93        0.00     15.10 o 
  -4   1  11       81.43       60.64     16.76 o 
  -3   1  11      165.17      122.61     19.34 o 
  -2   1  11       39.40       54.69     10.23 o 
  -1   1  11     2127.38     2176.15     58.38 o 
   0   1  11       18.93       20.22     10.35 o 
   1   1  11      253.35      260.06     22.89 o 
   2   1  11        0.13        1.95      9.89 o 
   3   1  11        7.34        2.82     11.16 o 
   4   1  11        0.20        0.00     14.05 o 
   5   1  11      522.92      606.05     31.93 o 
   6   1  11       71.65       44.03     21.70 o 
   7   1  11      102.06      118.50     28.73 o 
   8   1  11        8.59       21.79     35.14 o 
 -11   2  11       98.66      194.86     60.15 o 
 -10   2  11      179.04      219.70     54.90 o 
  -9   2  11       21.53       33.52     37.95 o 
  -8   2  11      152.18      193.11     43.23 o 
  -7   2  11       41.69       35.72     25.75 o 
  -6   2  11       17.99       10.47     16.75 o 
  -5   2  11        1.27        0.00     15.20 o 
  -4   2  11       63.35       81.15     18.40 o 
  -3   2  11      902.22      818.86     80.35 o 
  -2   2  11      563.05      627.99     57.29 o 
  -1   2  11      487.27      429.88     16.17 o 
   0   2  11       46.72       62.99     10.17 o 
   1   2  11      517.40      441.27     21.01 o 
   2   2  11       39.01       27.65      9.45 o 
   3   2  11      257.02      198.35     27.14 o 
   4   2  11       30.98       74.72     16.56 o 
   5   2  11       82.26      116.32     20.54 o 
   6   2  11      201.62      204.17     28.45 o 
   7   2  11       17.67       12.92     24.04 o 
   8   2  11        2.61       31.69     35.63 o 
 -11   3  11       16.44        6.53     48.89 o 
 -10   3  11        0.44        7.23     41.61 o 
  -9   3  11      387.19      434.09     59.43 o 
  -8   3  11       84.60       94.37     40.18 o 
  -7   3  11       87.68      112.86     23.13 o 
  -6   3  11       43.71       12.74     17.86 o 
  -5   3  11      293.01      301.67     42.20 o 
  -4   3  11      141.80      144.63     19.99 o 
  -3   3  11      313.13      331.63     34.57 o 
  -2   3  11      171.50      243.17     26.03 o 
  -1   3  11      886.57      820.18     34.96 o 
   0   3  11      148.65      170.71     12.52 o 
   1   3  11       86.41       84.86     11.90 o 
   2   3  11       83.86       98.47     14.29 o 
   3   3  11       30.45       42.68     11.84 o 
   4   3  11        0.00        5.28     13.92 o 
   5   3  11        0.67       15.71     16.38 o 
   6   3  11      139.44      102.46     36.66 o 
   7   3  11       79.14       37.54     23.34 o 
   8   3  11       14.68       31.40     30.05 o 
 -11   4  11      146.67      280.07     62.29 o 
 -10   4  11       49.77       17.02     38.49 o 
  -9   4  11       16.42       48.10     39.51 o 
  -8   4  11      142.78      194.40     42.62 o 
  -7   4  11        8.74        8.89     17.36 o 
  -6   4  11       94.15      103.86     40.15 o 
  -5   4  11      946.55      811.28    108.01 o 
  -4   4  11        5.10        2.19     13.99 o 
  -3   4  11       48.25       49.27     16.27 o 
  -2   4  11      129.41      158.44     16.85 o 
  -1   4  11      312.40      342.34     17.13 o 
   0   4  11       85.10      113.68     12.54 o 
   1   4  11       70.76       68.31     11.43 o 
   2   4  11        5.16        0.00     10.08 o 
   3   4  11      582.86      583.26     52.67 o 
   4   4  11      146.78      131.64     19.68 o 
   5   4  11      146.97      171.71     29.09 o 
   6   4  11       99.10       78.95     26.82 o 
   7   4  11       38.84       30.45     23.96 o 
   8   4  11        1.26       15.23     27.27 o 
 -11   5  11       81.64      137.67     55.74 o 
 -10   5  11       31.81       81.54     43.70 o 
  -9   5  11      361.60      438.98     59.43 o 
  -8   5  11       27.40       36.29     34.44 o 
  -7   5  11      223.26      164.98     24.79 o 
  -6   5  11       11.19        0.00     16.49 o 
  -5   5  11      125.92       99.97     20.02 o 
  -4   5  11      211.01      223.43     35.72 o 
  -3   5  11     1301.42     1187.09    106.54 o 
  -2   5  11       39.88       52.48     12.99 o 
  -1   5  11       27.88       19.16      9.00 o 
   0   5  11      827.23      822.48     30.73 o 
   1   5  11      942.43      834.95     34.43 o 
   2   5  11      713.69      620.92     24.81 o 
   3   5  11      146.47      134.75     16.11 o 
   4   5  11       91.05       77.17     17.97 o 
   5   5  11        2.14        0.00     16.63 o 
   6   5  11       34.44       26.57     20.95 o 
   7   5  11       44.01       65.89     26.25 o 
   8   5  11        8.37        0.64     26.87 o 
 -11   6  11       26.06       16.08     42.75 o 
 -10   6  11      129.98      129.58     48.46 o 
  -9   6  11      104.55      117.28     42.00 o 
  -8   6  11      108.96       88.93     27.64 o 
  -7   6  11       40.16       50.24     19.70 o 
  -6   6  11      108.16       83.00     20.60 o 
  -5   6  11      338.28      407.00     51.26 o 
  -4   6  11       63.38       62.41     17.88 o 
  -3   6  11      123.08      155.09     23.55 o 
  -2   6  11      622.85      658.78     56.88 o 
  -1   6  11     2129.69     2146.29    129.76 o 
   0   6  11        4.02        0.00      9.37 o 
   1   6  11      595.19      617.36     24.90 o 
   2   6  11      196.23      174.78     15.24 o 
   3   6  11      516.05      438.93     25.65 o 
   4   6  11        3.54        0.00     14.88 o 
   5   6  11       62.08      117.89     23.77 o 
   6   6  11        5.29        0.00     20.35 o 
   7   6  11       31.34       26.18     24.62 o 
   8   6  11       14.90       12.16     29.33 o 
 -11   7  11       69.10       89.94     50.80 o 
 -10   7  11       17.81        8.50     40.68 o 
  -9   7  11        0.16        0.00     35.98 o 
  -8   7  11      155.59      217.23     52.76 o 
  -7   7  11       37.21       46.23     19.12 o 
  -6   7  11      295.91      297.04     33.95 o 
  -5   7  11      293.58      290.48     37.91 o 
  -4   7  11       23.52       10.52     15.70 o 
  -3   7  11      595.06      703.84     66.98 o 
  -2   7  11      869.82      842.09    103.42 o 
  -1   7  11       23.51       21.61      9.78 o 
   0   7  11       63.91       88.72     12.07 o 
   1   7  11     2512.17     2563.65     68.59 o 
   2   7  11       79.99       56.28     14.14 o 
   3   7  11       81.78       95.30     16.02 o 
   4   7  11      194.07      185.35     21.88 o 
   5   7  11       11.57       19.66     19.47 o 
   6   7  11       15.01       44.45     23.60 o 
   7   7  11       41.02       58.43     26.18 o 
 -11   8  11       29.49       71.97     50.41 o 
 -10   8  11      113.72       68.10     45.60 o 
  -9   8  11       56.07       96.39     43.03 o 
  -8   8  11        0.07        8.36     23.24 o 
  -7   8  11      122.41      134.31     24.95 o 
  -6   8  11        5.25       12.97     18.89 o 
  -5   8  11      837.78      948.46     82.02 o 
  -4   8  11       62.67       82.36     19.55 o 
  -3   8  11      503.95      500.00     41.99 o 
  -2   8  11      316.84      310.90     28.44 o 
  -1   8  11      571.07      515.30     31.37 o 
   0   8  11       15.75       20.72     10.44 o 
   1   8  11      499.80      493.16     22.96 o 
   2   8  11        0.37        0.00     11.85 o 
   3   8  11       43.33       57.86     14.78 o 
   4   8  11       33.49       53.97     17.84 o 
   5   8  11       73.81       75.55     22.37 o 
   6   8  11        0.09        6.21     20.86 o 
   7   8  11      173.78      200.03     33.00 o 
 -10   9  11        2.52       17.42     40.68 o 
  -9   9  11        3.47        6.36     39.25 o 
  -8   9  11      204.71      209.59     33.23 o 
  -7   9  11      281.91      268.94     29.43 o 
  -6   9  11        0.20        9.31     17.79 o 
  -5   9  11     1280.09     1249.97     95.61 o 
  -4   9  11       49.88       27.30     18.75 o 
  -3   9  11       52.96       53.41     14.53 o 
  -2   9  11       11.73        3.80     11.95 o 
  -1   9  11      263.91      283.24     18.88 o 
   0   9  11       11.00       14.69     11.47 o 
   1   9  11     1359.77     1353.48     48.40 o 
   2   9  11      365.62      332.58     21.22 o 
   3   9  11      106.05      101.46     16.73 o 
   4   9  11      312.41      308.45     25.78 o 
   5   9  11        2.16        7.13     18.61 o 
   6   9  11       83.42       76.80     25.08 o 
   7   9  11       44.21       42.56     27.06 o 
 -10  10  11        3.99       40.54     42.47 o 
  -9  10  11      117.53      152.77     46.13 o 
  -8  10  11       41.85       27.82     26.81 o 
  -7  10  11       52.13       82.99     23.45 o 
  -6  10  11       60.77       40.50     20.24 o 
  -5  10  11      331.08      344.14     30.07 o 
  -4  10  11     1429.25     1394.79    131.85 o 
  -3  10  11        8.72       25.52     14.14 o 
  -2  10  11      514.88      538.67     35.95 o 
  -1  10  11       27.50       29.27     12.38 o 
   0  10  11       93.47       84.44     14.48 o 
   1  10  11        3.85       11.20     12.46 o 
   2  10  11        3.14        5.12     13.10 o 
   3  10  11        9.75        4.75     13.36 o 
   4  10  11        0.11        0.00     15.98 o 
   5  10  11      148.41      159.66     26.50 o 
   6  10  11       27.14       42.05     23.77 o 
   7  10  11      238.62      333.17     38.07 o 
 -10  11  11        0.28        0.00     38.78 o 
  -9  11  11        2.22       21.47     38.49 o 
  -8  11  11      450.39      458.53     51.17 o 
  -7  11  11      129.30      143.18     25.90 o 
  -6  11  11      165.54      147.66     25.35 o 
  -5  11  11     1022.45     1002.98     91.08 o 
  -4  11  11      279.29      271.68     28.61 o 
  -3  11  11      399.83      431.57     35.83 o 
  -2  11  11        2.29        0.00     13.04 o 
  -1  11  11        0.40        0.00     11.29 o 
   0  11  11        8.85       12.63     11.98 o 
   1  11  11        3.02        8.40     13.25 o 
   2  11  11      642.30      768.33     43.17 o 
   3  11  11      641.26      635.30     28.65 o 
   4  11  11        0.28        5.21     16.54 o 
   5  11  11        0.80        0.00     19.42 o 
   6  11  11        5.26        9.17     23.13 o 
   7  11  11        6.95       10.70     31.02 o 
 -10  12  11       10.23       23.93     43.39 o 
  -9  12  11       87.65      150.28     47.04 o 
  -8  12  11      294.91      342.31     39.53 o 
  -7  12  11       13.96       37.58     22.43 o 
  -6  12  11       85.34       75.72     22.93 o 
  -5  12  11       74.32       90.77     22.85 o 
  -4  12  11      204.65      224.52     26.07 o 
  -3  12  11      593.96      620.01     50.11 o 
  -2  12  11      146.24      199.86     39.48 o 
  -1  12  11      209.17      206.96     18.15 o 
   0  12  11      185.34      185.92     17.93 o 
   1  12  11      182.20      214.00     19.55 o 
   2  12  11        0.49        0.00     13.31 o 
   3  12  11      406.93      364.71     24.53 o 
   4  12  11        1.95        0.00     16.90 o 
   5  12  11       40.83       47.46     23.20 o 
   6  12  11        0.46        0.00     22.27 o 
   7  12  11      125.98      149.66     34.02 o 
 -10  13  11       11.27        9.34     41.86 o 
  -9  13  11       16.40        8.94     38.33 o 
  -8  13  11       90.81       87.33     31.09 o 
  -7  13  11      630.55      776.40     52.21 o 
  -6  13  11       48.40       54.97     22.02 o 
  -5  13  11     1542.27     1524.03     79.87 o 
  -4  13  11      288.82      311.26     29.47 o 
  -3  13  11       31.37       20.00     17.07 o 
  -2  13  11       67.18       65.70     19.03 o 
  -1  13  11      151.19      148.86     17.44 o 
   0  13  11        2.12       11.85     13.49 o 
   1  13  11        0.40        3.13     13.53 o 
   2  13  11        4.58        7.62     13.46 o 
   3  13  11     1389.98     1319.21     68.94 o 
   4  13  11       38.31       56.60     19.81 o 
   5  13  11        0.36        0.00     20.46 o 
   6  13  11       51.05       31.69     26.49 o 
   7  13  11        0.03        0.00     27.93 o 
 -10  14  11       19.02       27.82     45.21 o 
  -9  14  11      108.62      143.05     46.03 o 
  -8  14  11      111.38      126.18     33.19 o 
  -7  14  11      283.87      257.88     31.96 o 
  -6  14  11      286.66      277.52     29.57 o 
  -5  14  11      388.02      329.13     30.93 o 
  -4  14  11       75.04       93.92     27.53 o 
  -3  14  11      700.29      806.08     70.86 o 
  -2  14  11      243.92      239.30     25.18 o 
  -1  14  11     1302.97     1263.66     72.73 o 
   0  14  11       77.33       88.17     16.74 o 
   1  14  11      476.28      447.70     25.14 o 
   2  14  11       65.13       22.28     13.02 o 
   3  14  11       33.21       40.13     17.05 o 
   4  14  11       36.37       38.39     19.63 o 
   5  14  11        1.30        0.00     21.30 o 
   6  14  11        0.56        5.21     25.42 o 
  -9  15  11       40.52       37.03     40.33 o 
  -8  15  11       25.41       30.03     27.98 o 
  -7  15  11       18.62       53.16     24.44 o 
  -6  15  11        0.00        7.99     17.85 o 
  -5  15  11     1614.99     1573.05     81.41 o 
  -4  15  11      727.32      711.23     41.56 o 
  -3  15  11       34.53       39.63     19.39 o 
  -2  15  11       80.71       88.30     21.28 o 
  -1  15  11       55.50       68.69     16.35 o 
   0  15  11       15.54        5.42     13.83 o 
   1  15  11     1322.56     1211.18     77.38 o 
   2  15  11      210.66      122.70     35.95 o 
   3  15  11     1005.74      943.73     52.53 o 
   4  15  11       76.01       86.77     21.96 o 
   5  15  11        4.43        0.00     22.14 o 
   6  15  11       61.22       68.01     30.07 o 
  -9  16  11      149.19      186.66     50.76 o 
  -8  16  11       11.45        0.00     25.94 o 
  -7  16  11        0.17        0.00     22.10 o 
  -6  16  11        0.92        6.74     17.09 o 
  -5  16  11       46.38       33.09     29.99 o 
  -4  16  11      142.33      183.19     24.60 o 
  -3  16  11      343.40      433.01     36.15 o 
  -2  16  11      211.99      219.07     25.88 o 
  -1  16  11     2131.28     1968.68    152.54 o 
   0  16  11       10.46       11.49     14.88 o 
   1  16  11       61.05       67.05     17.45 o 
   2  16  11      362.38      210.34     81.86 o 
   3  16  11       91.07      124.49     20.61 o 
   4  16  11       40.36       39.25     21.09 o 
   5  16  11        0.74        0.00     24.06 o 
   6  16  11        5.83        9.06     28.45 o 
  -9  17  11        4.17        0.00     33.81 o 
  -8  17  11        4.32        0.00     26.30 o 
  -7  17  11       13.27       15.85     24.43 o 
  -6  17  11       58.60       31.52     22.61 o 
  -5  17  11      518.19      545.08     45.63 o 
  -4  17  11       75.17       83.98     21.69 o 
  -3  17  11      784.31      780.94     74.54 o 
  -2  17  11      750.63      823.57    113.39 o 
  -1  17  11       27.38       42.07     16.59 o 
   0  17  11      702.78      631.44     37.69 o 
   1  17  11     1741.27     1713.05     89.12 o 
   2  17  11        6.22        4.20     12.25 o 
   3  17  11      542.68      617.36     43.52 o 
   4  17  11       32.01       66.84     22.44 o 
   5  17  11       36.27       34.66     26.97 o 
   6  17  11        2.19        0.72     27.80 o 
  -8  18  11      112.41       91.13     38.48 o 
  -7  18  11       35.98       54.28     29.81 o 
  -6  18  11        0.09       14.06     23.44 o 
  -5  18  11       20.06       12.30     25.72 o 
  -4  18  11       35.26       34.27     20.80 o 
  -3  18  11      363.28      341.92     38.82 o 
  -2  18  11      363.09      358.13     43.08 o 
  -1  18  11     1144.34     1192.54     67.10 o 
   0  18  11        0.21        0.00     14.35 o 
   1  18  11       60.21       56.76     17.50 o 
   2  18  11      148.81      105.56     28.76 o 
   3  18  11        7.16        5.89     17.33 o 
   4  18  11       16.58       26.10     21.56 o 
   5  18  11       17.91       19.33     25.69 o 
  -8  19  11       66.73       43.09     39.66 o 
  -7  19  11      172.87       60.70     49.55 o 
  -6  19  11        5.27        6.82     23.69 o 
  -5  19  11      321.57      275.46     39.20 o 
  -4  19  11       89.37       51.68     21.51 o 
  -3  19  11      267.46      275.20     29.09 o 
  -2  19  11      104.96       74.15     22.26 o 
  -1  19  11       23.03       13.57     16.29 o 
   0  19  11       80.90       90.93     21.26 o 
   1  19  11      194.71      205.09     22.68 o 
   2  19  11        2.12       11.28     15.76 o 
   3  19  11      472.62      528.03     32.04 o 
   4  19  11        4.85       18.42     21.54 o 
   5  19  11       41.31       23.95     26.21 o 
  -8  20  11       50.40       23.13     54.51 o 
  -7  20  11       49.00       23.28     36.67 o 
  -6  20  11        2.96        0.00     23.00 o 
  -5  20  11       69.17       53.51     28.49 o 
  -4  20  11        2.81        0.00     18.80 o 
  -3  20  11       16.91       16.88     21.25 o 
  -2  20  11        4.65        0.00     17.01 o 
  -1  20  11      269.36      271.93     25.47 o 
   0  20  11        2.79        2.85     16.66 o 
   1  20  11       90.40       98.92     19.49 o 
   2  20  11       29.89       20.54     17.34 o 
   3  20  11       81.46      100.46     21.98 o 
   4  20  11        3.23        0.00     20.39 o 
   5  20  11       22.33       10.80     27.76 o 
  -7  21  11      175.44      104.07     61.12 o 
  -6  21  11        2.36        0.00     27.97 o 
  -5  21  11      398.58      229.98    115.55 o 
  -4  21  11        5.46       22.66     22.01 o 
  -3  21  11      181.63      169.32     28.06 o 
  -2  21  11       43.29       48.37     21.46 o 
  -1  21  11       36.34       44.72     18.04 o 
   0  21  11       27.11       14.85     18.97 o 
   1  21  11       14.24        6.00     13.91 o 
   2  21  11        1.85       17.66     17.42 o 
   3  21  11      362.39      365.31     33.84 o 
   4  21  11        4.71        0.00     23.69 o 
  -7  22  11       96.04       57.82     54.51 o 
  -6  22  11        3.70       29.15     33.01 o 
  -5  22  11       15.08        9.74     28.43 o 
  -4  22  11      107.36      136.70     25.73 o 
  -3  22  11       42.71       10.26     21.65 o 
  -2  22  11       56.14       54.98     23.54 o 
  -1  22  11      571.55      601.01     44.17 o 
   0  22  11       12.46        6.89     17.87 o 
   1  22  11        1.18       13.00     15.96 o 
   2  22  11        1.16        2.90     18.89 o 
   3  22  11        2.88        0.00     21.11 o 
   4  22  11       13.85       40.55     25.88 o 
  -6  23  11       47.55        1.05     37.24 o 
  -5  23  11      226.98      282.02     43.94 o 
  -4  23  11        7.44       11.36     22.24 o 
  -3  23  11       95.90       96.94     26.14 o 
  -2  23  11       31.27       21.17     23.66 o 
  -1  23  11        5.73        0.00     20.61 o 
   0  23  11        0.05        7.16     18.37 o 
   1  23  11       88.03       77.28     20.78 o 
   2  23  11       55.21       61.62     21.85 o 
   3  23  11      194.54      190.46     29.83 o 
  -6  24  11       27.73       70.94     42.75 o 
  -5  24  11       60.38       87.04     43.39 o 
  -4  24  11        0.09        5.73     24.47 o 
  -3  24  11       13.74        0.00     21.07 o 
  -2  24  11       84.28      119.95     27.51 o 
  -1  24  11      264.86      258.15     32.70 o 
   0  24  11       61.18       73.13     21.87 o 
   1  24  11        1.16        3.20     18.84 o 
   2  24  11        7.98       20.17     21.34 o 
  -5  25  11      145.11      167.21     51.60 o 
  -4  25  11      106.53      134.34     33.93 o 
  -3  25  11       17.25        9.17     23.49 o 
  -2  25  11       78.94       80.82     27.60 o 
  -1  25  11       15.75       25.11     25.12 o 
   0  25  11       17.96       18.98     20.11 o 
   1  25  11      137.90      128.55     25.72 o 
   2  25  11        8.12       13.71     22.84 o 
  -4  26  11        1.26        0.00     27.55 o 
  -3  26  11       75.55       83.84     31.57 o 
  -2  26  11       20.92       21.83     26.00 o 
  -1  26  11      253.29      280.28     35.72 o 
   0  26  11        9.66        8.40     21.08 o 
   1  26  11       35.27       37.84     23.05 o 
  -2  27  11        5.24       23.24     29.15 o 
  -1  27  11        5.14        0.85     27.68 o 
 -10   0  12      202.43      189.97     72.68 o 
  -8   0  12     1042.06     1209.18    112.33 o 
  -6   0  12      872.89      862.27    135.46 o 
  -4   0  12      900.93      804.94    180.88 o 
  -2   0  12     3326.99     3381.35    711.14 o 
   0   0  12      223.65      248.64     20.80 o 
   2   0  12       58.50       74.30     18.78 o 
   4   0  12        0.43        0.00     20.94 o 
   6   0  12        1.51       30.73     37.84 o 
 -11   1  12        1.11        0.00     50.80 o 
 -10   1  12       26.46       63.83     43.70 o 
  -9   1  12       54.88      112.33     42.05 o 
  -8   1  12       49.21       68.00     28.36 o 
  -7   1  12       10.48        4.45     17.53 o 
  -6   1  12     1928.91     1865.20    226.75 o 
  -5   1  12        0.61        8.09     16.27 o 
  -4   1  12      547.11      452.07     58.89 o 
  -3   1  12      449.15      490.35     54.12 o 
  -2   1  12     1091.19      825.89    125.65 o 
  -1   1  12        1.67       18.68      8.90 o 
   0   1  12      400.69      399.57     17.62 o 
   1   1  12      329.69      322.55     17.13 o 
   2   1  12      183.51      189.81     15.69 o 
   3   1  12       29.60        5.13      8.34 o 
   4   1  12      540.00      618.40     31.10 o 
   5   1  12        0.87       17.67     17.46 o 
   6   1  12        9.86        0.00     20.75 o 
   7   1  12       14.51       10.52     30.14 o 
 -11   2  12       18.48       25.50     67.73 o 
 -10   2  12      347.53      530.23     68.32 o 
  -9   2  12      218.45      303.77     76.81 o 
  -8   2  12      358.34      362.86     80.73 o 
  -7   2  12      294.80      351.10     51.26 o 
  -6   2  12      107.92       91.19     22.36 o 
  -5   2  12        6.36        0.00     16.24 o 
  -4   2  12      272.29      249.97     34.57 o 
  -3   2  12       17.18       45.39     17.10 o 
  -2   2  12      317.38      226.04     22.04 o 
  -1   2  12        7.10       12.90      8.93 o 
   0   2  12      132.23      155.41     13.39 o 
   1   2  12      287.08      248.34     16.12 o 
   2   2  12       48.40       49.11     11.62 o 
   3   2  12        5.95        5.75      9.21 o 
   4   2  12        6.62        0.00     15.28 o 
   5   2  12        0.74        0.00     18.13 o 
   6   2  12       43.77       74.10     24.85 o 
   7   2  12        0.13        0.00     24.54 o 
 -11   3  12        8.64        0.00     42.62 o 
 -10   3  12       34.67      130.46     49.63 o 
  -9   3  12        6.76       23.13     38.55 o 
  -8   3  12      372.31      395.87     65.94 o 
  -7   3  12       45.56       28.45     19.81 o 
  -6   3  12      194.39      193.37     22.54 o 
  -5   3  12      160.00      123.95     21.53 o 
  -4   3  12      355.16      372.29     58.42 o 
  -3   3  12      283.64      267.14     23.87 o 
  -2   3  12       95.00       62.41     18.31 o 
  -1   3  12      351.56      325.55     22.55 o 
   0   3  12      267.29      281.39     15.60 o 
   1   3  12      569.04      650.11     22.43 o 
   2   3  12      620.44      563.71     26.81 o 
   3   3  12       19.71        7.77     10.28 o 
   4   3  12     1777.69     1457.21    242.75 o 
   5   3  12       18.46        0.00     15.06 o 
   6   3  12       63.17       37.57     29.30 o 
   7   3  12       54.72       38.88     27.54 o 
 -11   4  12        0.35       11.56     45.15 o 
 -10   4  12      366.17      516.57     86.72 o 
  -9   4  12       11.44       11.15     34.98 o 
  -8   4  12       13.01       23.46     23.16 o 
  -7   4  12       34.14       66.23     21.13 o 
  -6   4  12        3.51        5.37     18.20 o 
  -5   4  12      319.86      305.32     28.13 o 
  -4   4  12        0.76        0.02     16.21 o 
  -3   4  12        3.07       10.21     14.51 o 
  -2   4  12      899.19      787.16     72.02 o 
  -1   4  12      182.76      166.89     12.82 o 
   0   4  12       47.35       40.10     11.47 o 
   1   4  12        0.35        0.00      9.88 o 
   2   4  12       93.19       76.60     14.76 o 
   3   4  12      317.61      184.62     58.74 o 
   4   4  12       31.35       59.32     21.12 o 
   5   4  12        1.95       11.86     19.09 o 
   6   4  12       54.29      100.02     25.49 o 
   7   4  12        2.12       16.88     24.34 o 
 -11   5  12       78.30      153.09     56.67 o 
 -10   5  12       22.37        1.09     42.12 o 
  -9   5  12       29.66       74.17     40.29 o 
  -8   5  12       98.73      112.37     29.99 o 
  -7   5  12      162.41      140.68     23.87 o 
  -6   5  12        5.13        0.00     15.25 o 
  -5   5  12      129.36      131.50     22.72 o 
  -4   5  12      244.98      284.86     30.25 o 
  -3   5  12       13.26       39.56     19.69 o 
  -2   5  12      288.84      263.80     27.90 o 
  -1   5  12      467.12      473.08     27.06 o 
   0   5  12       25.12       39.05     10.93 o 
   1   5  12       24.85       19.54     11.22 o 
   2   5  12      465.63      396.27     20.20 o 
   3   5  12       62.19       43.47     13.49 o 
   4   5  12     1882.40     1889.62     54.06 o 
   5   5  12       12.93       31.90     19.78 o 
   6   5  12       98.71      135.88     27.23 o 
   7   5  12       21.60       10.76     24.99 o 
 -11   6  12       13.58       50.50     48.78 o 
 -10   6  12      221.55      288.54     59.94 o 
  -9   6  12      112.22       76.55     52.03 o 
  -8   6  12       62.96       48.64     26.21 o 
  -7   6  12       45.63       88.23     27.42 o 
  -6   6  12       60.31       55.67     19.26 o 
  -5   6  12        3.69        0.00     16.77 o 
  -4   6  12      294.82      253.07     25.17 o 
  -3   6  12       74.06       96.77     20.38 o 
  -2   6  12      341.18      334.27     26.20 o 
  -1   6  12      155.30      166.30     13.51 o 
   0   6  12      971.22      992.83     55.88 o 
   1   6  12     1072.20     1002.44     29.92 o 
   2   6  12       12.94        0.75     12.54 o 
   3   6  12      233.84      163.77     53.52 o 
   4   6  12       14.72       14.06     19.07 o 
   5   6  12        5.93       15.90     19.14 o 
   6   6  12        0.13        3.09     21.00 o 
   7   6  12       12.82       10.24     24.50 o 
 -10   7  12       23.22       50.11     44.87 o 
  -9   7  12        5.83        9.91     46.25 o 
  -8   7  12      169.89      157.68     32.63 o 
  -7   7  12      104.31       76.66     21.61 o 
  -6   7  12       85.08      106.88     27.90 o 
  -5   7  12      277.95      227.46     37.43 o 
  -4   7  12      877.40      800.08     61.99 o 
  -3   7  12      138.92      113.66     20.20 o 
  -2   7  12     1265.67     1455.71    129.53 o 
  -1   7  12      455.12      490.81     39.51 o 
   0   7  12        8.28       20.05     10.83 o 
   1   7  12      110.41      126.80     16.02 o 
   2   7  12      399.75      333.76     21.51 o 
   3   7  12        5.55       12.80     11.20 o 
   4   7  12      561.39      569.96     35.08 o 
   5   7  12      127.05      100.06     24.31 o 
   6   7  12       31.18       41.25     24.63 o 
   7   7  12        5.46        0.00     24.94 o 
 -10   8  12      186.97      268.54     59.43 o 
  -9   8  12        0.94       18.25     36.67 o 
  -8   8  12      328.40      321.83     63.14 o 
  -7   8  12      133.77      143.29     25.36 o 
  -6   8  12       73.50       65.74     19.30 o 
  -5   8  12       19.42       13.47     18.62 o 
  -4   8  12        0.14        0.00     16.59 o 
  -3   8  12      217.53      248.64     24.71 o 
  -2   8  12      769.83      918.31     90.48 o 
  -1   8  12      542.24      653.03     44.45 o 
   0   8  12      871.19      815.20     29.14 o 
   1   8  12       35.31       41.18     13.95 o 
   2   8  12      131.01      135.55     17.92 o 
   3   8  12      338.13      226.30     66.28 o 
   4   8  12       81.12       63.99     21.22 o 
   5   8  12        9.18       15.22     20.40 o 
   6   8  12       10.09       19.91     22.72 o 
   7   8  12        8.30        0.00     24.66 o 
 -10   9  12      129.83      141.21     51.89 o 
  -9   9  12       66.38      109.69     44.87 o 
  -8   9  12       58.13       44.46     26.98 o 
  -7   9  12        0.64        0.00     18.25 o 
  -6   9  12      847.86      908.54     93.05 o 
  -5   9  12      248.59      262.59     28.23 o 
  -4   9  12      438.80      488.88     55.05 o 
  -3   9  12        0.72       19.23     16.51 o 
  -2   9  12      615.73      737.15     63.04 o 
  -1   9  12       19.32       15.56     15.29 o 
   0   9  12      361.89      357.33     22.34 o 
   1   9  12       38.53       30.71     14.00 o 
   2   9  12      691.42      765.49     29.67 o 
   3   9  12      108.55       64.15     23.75 o 
   4   9  12      333.21      324.12     29.88 o 
   5   9  12      171.23      189.80     28.66 o 
   6   9  12      106.58      124.97     28.87 o 
   7   9  12        2.50       31.54     27.06 o 
 -10  10  12      175.10      314.33     81.77 o 
  -9  10  12       17.86       50.35     38.08 o 
  -8  10  12      622.09      638.64     70.23 o 
  -7  10  12      160.06      155.05     28.13 o 
  -6  10  12      131.52       92.87     33.99 o 
  -5  10  12     2139.76     2187.94    200.04 o 
  -4  10  12      426.86      389.40     48.51 o 
  -3  10  12        2.51        0.30     16.42 o 
  -2  10  12       30.35       44.65     15.64 o 
  -1  10  12        9.62        0.00     14.51 o 
   0  10  12      514.73      528.72     42.62 o 
   1  10  12       15.07       15.95     13.46 o 
   2  10  12       70.53       66.43     15.80 o 
   3  10  12      417.95      251.73     64.34 o 
   4  10  12       62.60       70.95     19.70 o 
   5  10  12        0.01        0.00     20.12 o 
   6  10  12       11.59       12.16     23.82 o 
   7  10  12        4.50       19.51     27.75 o 
 -10  11  12      208.84      335.54    114.81 o 
  -9  11  12       17.14       25.17     39.66 o 
  -8  11  12       42.94       37.46     27.84 o 
  -7  11  12       26.09       20.50     20.43 o 
  -6  11  12      142.26      122.47     50.01 o 
  -5  11  12        2.15        0.00     17.12 o 
  -4  11  12     3129.50     3000.80    221.26 o 
  -3  11  12      245.55      259.82     30.42 o 
  -2  11  12      954.92      951.19    101.73 o 
  -1  11  12     2035.69     1924.86    164.24 o 
   0  11  12      210.09      216.55     20.21 o 
   1  11  12       28.72       18.89     14.30 o 
   2  11  12      576.33      554.40     27.28 o 
   3  11  12      208.41      128.32     23.44 o 
   4  11  12      153.81      202.16     25.03 o 
   5  11  12       32.74       38.52     23.15 o 
   6  11  12      103.62      133.61     30.84 o 
 -10  12  12      143.31      143.84     82.59 o 
  -9  12  12       45.14       56.43     43.03 o 
  -8  12  12      146.30      161.79     33.52 o 
  -7  12  12      255.43      264.81     31.32 o 
  -6  12  12       38.27       24.79     17.49 o 
  -5  12  12       72.32       63.72     21.63 o 
  -4  12  12        0.39        0.00     18.67 o 
  -3  12  12      301.73      304.61     34.31 o 
  -2  12  12      344.33      369.05     41.23 o 
  -1  12  12        5.49       25.63     17.47 o 
   0  12  12       47.46       43.96     15.67 o 
   1  12  12       32.38       42.85     15.05 o 
   2  12  12       42.59       44.13     16.09 o 
   3  12  12      158.61      152.16     19.78 o 
   4  12  12        8.28        9.39     17.83 o 
   5  12  12       75.32       88.41     26.20 o 
   6  12  12       67.86       81.39     29.24 o 
 -10  13  12      214.40      285.79     63.10 o 
  -9  13  12        8.05       19.97     40.18 o 
  -8  13  12        9.11        9.72     25.52 o 
  -7  13  12       14.00       21.86     22.15 o 
  -6  13  12       42.54       33.75     18.72 o 
  -5  13  12       17.69       24.01     19.99 o 
  -4  13  12      463.33      418.29     39.32 o 
  -3  13  12       11.31        7.00     19.60 o 
  -2  13  12      916.31      864.84     82.68 o 
  -1  13  12     1001.04     1057.45     77.17 o 
   0  13  12      165.29      154.44     19.88 o 
   1  13  12       57.92       65.54     16.25 o 
   2  13  12      507.17      539.14     28.10 o 
   3  13  12      182.14      194.95     21.47 o 
   4  13  12       14.29       33.69     19.67 o 
   5  13  12        0.04       24.66     24.24 o 
   6  13  12       17.53       16.24     27.00 o 
  -9  14  12        5.24       16.89     38.80 o 
  -8  14  12      196.24      185.70     43.06 o 
  -7  14  12        8.12        4.18     21.41 o 
  -6  14  12      441.00      375.72     47.92 o 
  -5  14  12       43.79       68.88     23.02 o 
  -4  14  12      274.38      279.02     35.60 o 
  -3  14  12        6.89       18.74     21.08 o 
  -2  14  12      384.84      348.48     28.74 o 
  -1  14  12      260.63      273.78     26.84 o 
   0  14  12       16.59       16.69     15.35 o 
   1  14  12      242.01      257.38     21.79 o 
   2  14  12      350.35      341.90     24.97 o 
   3  14  12       80.51      110.89     19.97 o 
   4  14  12        2.79        0.00     19.19 o 
   5  14  12      115.41      101.00     28.85 o 
   6  14  12       18.01       16.63     28.11 o 
  -9  15  12        0.01        4.60     39.28 o 
  -8  15  12      242.47      242.54     39.18 o 
  -7  15  12        1.02        0.00     21.51 o 
  -6  15  12        3.25        0.00     20.01 o 
  -5  15  12       97.46       76.91     27.36 o 
  -4  15  12      451.06      362.39     43.37 o 
  -3  15  12       53.44       31.57     24.08 o 
  -2  15  12       91.67       83.01     20.79 o 
  -1  15  12       22.21       32.53     18.72 o 
   0  15  12       10.11       25.05     16.34 o 
   1  15  12      128.90      165.05     20.46 o 
   2  15  12      244.98      258.87     23.33 o 
   3  15  12      299.08      321.94     25.88 o 
   4  15  12       62.52      107.13     23.90 o 
   5  15  12        0.00        0.00     23.54 o 
   6  15  12       24.25       18.02     29.10 o 
  -9  16  12       91.78      113.50     46.83 o 
  -8  16  12      106.81      170.73     45.69 o 
  -7  16  12        0.40        0.00     21.16 o 
  -6  16  12      108.66      111.77     31.09 o 
  -5  16  12       24.71       10.80     24.95 o 
  -4  16  12       95.11      129.54     29.53 o 
  -3  16  12      367.40      326.75     32.34 o 
  -2  16  12        2.78        2.32     17.89 o 
  -1  16  12      101.95       96.67     22.99 o 
   0  16  12      441.59      442.00     28.42 o 
   1  16  12       16.85       43.22     16.63 o 
   2  16  12      161.16      179.08     20.39 o 
   3  16  12        7.00       21.08     17.33 o 
   4  16  12       17.16        0.01     20.86 o 
   5  16  12        8.48       21.51     26.13 o 
  -9  17  12       17.32       24.32     41.86 o 
  -8  17  12        5.73        0.97     29.05 o 
  -7  17  12       16.30        0.00     26.45 o 
  -6  17  12       13.86        8.22     30.36 o 
  -5  17  12        8.68        0.00     23.72 o 
  -4  17  12      312.65      315.95     38.24 o 
  -3  17  12       56.93       72.22     21.59 o 
  -2  17  12     1829.05     1923.17    170.18 o 
  -1  17  12        4.31       15.61     19.11 o 
   0  17  12        0.39        0.00     16.55 o 
   1  17  12      147.26      157.66     21.24 o 
   2  17  12      134.34      104.20     27.92 o 
   3  17  12        2.33        0.00     18.60 o 
   4  17  12      213.62      215.19     29.78 o 
   5  17  12       17.93       34.05     28.18 o 
  -8  18  12        5.40       50.97     39.65 o 
  -7  18  12       51.19       48.02     31.93 o 
  -6  18  12       24.34       13.04     28.58 o 
  -5  18  12        7.84       13.81     26.48 o 
  -4  18  12       13.96       15.32     25.51 o 
  -3  18  12      124.35      106.76     24.72 o 
  -2  18  12      146.66      152.41     26.10 o 
  -1  18  12       85.42       71.50     21.51 o 
   0  18  12      148.82      180.58     24.13 o 
   1  18  12       39.53       35.44     17.40 o 
   2  18  12      130.85       66.15     35.55 o 
   3  18  12        1.72        7.86     20.67 o 
   4  18  12       31.53       51.47     23.77 o 
   5  18  12        0.07        0.00     27.85 o 
  -8  19  12        7.07        6.26     36.97 o 
  -7  19  12       11.16       36.80     31.35 o 
  -6  19  12      268.88      248.78     40.32 o 
  -5  19  12       43.71       55.51     29.87 o 
  -4  19  12      188.27      225.45     36.89 o 
  -3  19  12        9.28        0.00     19.06 o 
  -2  19  12      367.74      387.21     51.94 o 
  -1  19  12      193.61      233.18     28.72 o 
   0  19  12        7.16        0.00     16.27 o 
   1  19  12       19.70       22.40     17.37 o 
   2  19  12       11.24        9.04     13.72 o 
   3  19  12      153.22      144.94     26.95 o 
   4  19  12      224.23      253.16     32.26 o 
  -7  20  12       48.48       44.31     37.06 o 
  -6  20  12      183.90      195.57     39.01 o 
  -5  20  12       36.76       33.59     29.61 o 
  -4  20  12       16.32        0.00     24.06 o 
  -3  20  12       21.76       36.85     20.95 o 
  -2  20  12       44.01       57.28     22.84 o 
  -1  20  12       11.80       27.57     22.15 o 
   0  20  12      138.41      183.16     23.57 o 
   1  20  12        0.59        2.61     16.54 o 
   2  20  12       77.68       60.80     18.49 o 
   3  20  12       16.14       30.30     23.07 o 
   4  20  12        6.05       15.53     22.85 o 
  -7  21  12       42.12       54.01     37.50 o 
  -6  21  12       50.84       43.18     32.48 o 
  -5  21  12        4.10       15.33     26.86 o 
  -4  21  12       30.49        8.47     27.66 o 
  -3  21  12       14.09       19.22     21.78 o 
  -2  21  12      145.55      180.87     28.56 o 
  -1  21  12        0.27        0.00     19.30 o 
   0  21  12       23.35       30.04     20.74 o 
   1  21  12        7.04        3.48     18.01 o 
   2  21  12       11.23        6.12     17.96 o 
   3  21  12       11.44       21.34     22.69 o 
  -6  22  12      165.76       64.79     57.15 o 
  -5  22  12        2.43        0.00     27.33 o 
  -4  22  12        2.98        0.00     28.77 o 
  -3  22  12        3.49        0.00     21.41 o 
  -2  22  12       71.76       52.74     25.33 o 
  -1  22  12        7.51       18.07     23.72 o 
   0  22  12       28.52       20.85     22.57 o 
   1  22  12       18.43        2.27     18.86 o 
   2  22  12       34.17       27.86     20.51 o 
   3  22  12       36.64       34.84     25.13 o 
  -6  23  12      150.98      205.23     52.79 o 
  -5  23  12       53.56       28.48     27.72 o 
  -4  23  12       16.62       11.56     29.29 o 
  -3  23  12       33.28       32.48     24.29 o 
  -2  23  12       78.18       65.02     25.79 o 
  -1  23  12       40.72       63.72     25.05 o 
   0  23  12       19.80       26.14     24.42 o 
   1  23  12        5.76        0.46     19.54 o 
   2  23  12       23.79       14.26     20.79 o 
  -5  24  12       55.57       40.80     37.02 o 
  -4  24  12        2.55        0.00     28.43 o 
  -3  24  12        0.45       24.97     25.35 o 
  -2  24  12      184.40      221.90     34.22 o 
  -1  24  12        4.93        8.25     24.05 o 
   0  24  12      122.09      157.02     31.74 o 
   1  24  12        0.02        0.00     19.57 o 
   2  24  12       78.54       76.84     24.55 o 
  -4  25  12       56.90       28.83     32.37 o 
  -3  25  12       57.23       51.42     36.89 o 
  -2  25  12      117.23      116.65     30.97 o 
  -1  25  12       83.21       94.25     29.21 o 
   0  25  12       17.28        7.89     26.23 o 
   1  25  12        1.33        4.47     22.12 o 
  -2  26  12       76.73       70.29     30.57 o 
  -1  26  12        2.74        0.00     26.28 o 
 -11   0  13        3.60       71.03     82.59 o 
  -9   0  13      194.70      371.68     82.59 o 
  -7   0  13     1758.50     1619.87    241.18 o 
  -5   0  13      335.64      346.74     76.81 o 
  -3   0  13      269.00      384.51     78.46 o 
  -1   0  13        3.58        0.00     28.08 o 
   1   0  13        2.99        0.00     14.23 o 
   3   0  13      590.93      634.21     37.08 o 
   5   0  13      174.11      194.59     34.96 o 
   7   0  13       34.48       49.21     49.55 o 
 -11   1  13      301.12      461.16     73.00 o 
 -10   1  13        7.85       27.42     43.70 o 
  -9   1  13      201.68      315.24     56.16 o 
  -8   1  13       48.68       81.23     23.25 o 
  -7   1  13       22.51        0.00     20.16 o 
  -6   1  13      401.94      367.24     55.55 o 
  -5   1  13      735.20      767.57     77.25 o 
  -4   1  13       97.11       95.96     28.61 o 
  -3   1  13      552.63      502.79     31.51 o 
  -2   1  13       57.84       65.10     17.87 o 
  -1   1  13     1972.20     2026.68    167.14 o 
   0   1  13      222.63      246.97     16.03 o 
   1   1  13       44.00       49.08     14.46 o 
   2   1  13        0.48        0.00     11.14 o 
   3   1  13      251.84      226.06     18.57 o 
   4   1  13        2.96       11.38     16.67 o 
   5   1  13      112.87      170.34     26.87 o 
   6   1  13        1.58        0.00     24.38 o 
   7   1  13       39.66       18.72     33.21 o 
 -11   2  13        7.39       59.30     48.25 o 
 -10   2  13       24.88       91.62     45.51 o 
  -9   2  13      115.84      165.77     48.46 o 
  -8   2  13        2.71       12.08     19.58 o 
  -7   2  13      356.11      385.04     52.93 o 
  -6   2  13      357.90      326.69     41.96 o 
  -5   2  13      228.98      234.82     33.62 o 
  -4   2  13     1930.07     1946.37    219.59 o 
  -3   2  13       37.86       27.96     17.11 o 
  -2   2  13       30.89       33.85     16.12 o 
  -1   2  13      234.86      181.69     23.26 o 
   0   2  13      567.78      629.59     21.68 o 
   1   2  13       22.90       14.03     12.09 o 
   2   2  13        3.62        3.28     13.05 o 
   3   2  13      811.04      661.94     60.06 o 
   4   2  13      106.83       96.32     22.10 o 
   5   2  13      120.42      167.23     26.38 o 
   6   2  13       41.24       36.08     24.44 o 
   7   2  13       24.47        0.00     44.34 o 
 -11   3  13      186.91      294.97     64.63 o 
 -10   3  13      188.01      223.70     55.25 o 
  -9   3  13      270.28      326.46     70.21 o 
  -8   3  13       35.92       26.98     25.20 o 
  -7   3  13      596.81      578.73     72.48 o 
  -6   3  13        0.91        0.00     18.51 o 
  -5   3  13      300.20      285.09     52.69 o 
  -4   3  13      951.25      815.63    141.39 o 
  -3   3  13      439.91      441.78     40.77 o 
  -2   3  13       37.53       32.35     16.59 o 
  -1   3  13     1199.86     1017.26     39.63 o 
   0   3  13       57.45       68.91     12.38 o 
   1   3  13       77.94       57.71     13.77 o 
   2   3  13        6.94        0.00     12.30 o 
   3   3  13     1041.39      885.06     68.85 o 
   4   3  13        0.37        0.00     17.17 o 
   5   3  13       28.31       34.73     21.13 o 
   6   3  13        0.96        0.00     22.82 o 
   7   3  13       22.44       35.13     31.93 o 
 -10   4  13        3.80       18.62     44.42 o 
  -9   4  13       41.15       58.64     40.88 o 
  -8   4  13        4.84        0.00     24.24 o 
  -7   4  13       86.22       98.64     23.71 o 
  -6   4  13      279.39      275.84     28.56 o 
  -5   4  13       39.17       30.09     19.54 o 
  -4   4  13      842.84      738.83    101.09 o 
  -3   4  13       59.72       55.71     19.27 o 
  -2   4  13      236.46      170.46     22.45 o 
  -1   4  13       37.70       14.33     16.71 o 
   0   4  13       72.63       60.03     13.02 o 
   1   4  13       16.17       15.34     11.73 o 
   2   4  13      188.12      168.30     16.52 o 
   3   4  13     1531.53     1630.78     40.12 o 
   4   4  13       93.42       84.82     21.77 o 
   5   4  13       67.34       92.99     24.47 o 
   6   4  13        4.53       20.14     22.33 o 
   7   4  13        9.79        0.00     24.38 o 
 -10   5  13       44.03       21.85     53.69 o 
  -9   5  13      180.71      266.76     54.75 o 
  -8   5  13       22.93        0.00     24.21 o 
  -7   5  13      228.82      227.35     29.33 o 
  -6   5  13      480.16      488.65     67.00 o 
  -5   5  13      251.31      276.84     33.13 o 
  -4   5  13       66.28       48.02     24.56 o 
  -3   5  13     1521.25     1531.28    136.67 o 
  -2   5  13        9.40        8.70     18.64 o 
  -1   5  13      353.02      299.03     25.67 o 
   0   5  13       25.92       30.38     11.32 o 
   1   5  13      178.34      178.12     16.33 o 
   2   5  13       40.86       41.42     14.53 o 
   3   5  13      576.52      612.19     28.49 o 
   4   5  13       52.78       37.30     20.20 o 
   5   5  13        1.50        1.41     20.05 o 
   6   5  13        0.98       12.04     22.67 o 
   7   5  13       17.51       56.26     29.18 o 
 -10   6  13        0.00        0.00     42.47 o 
  -9   6  13      114.20      246.42     53.14 o 
  -8   6  13       23.75       22.11     26.43 o 
  -7   6  13      119.00      105.64     23.72 o 
  -6   6  13       17.46        3.70     17.87 o 
  -5   6  13      579.33      531.21     54.36 o 
  -4   6  13      765.33      629.25     78.44 o 
  -3   6  13      472.13      460.89     54.60 o 
  -2   6  13        0.50        6.17     15.29 o 
  -1   6  13       97.93      107.71     16.02 o 
   0   6  13      198.54      207.02     15.97 o 
   1   6  13       86.41       88.72     15.54 o 
   2   6  13      478.99      498.67     24.96 o 
   3   6  13      500.75      511.76     26.47 o 
   4   6  13        0.01       17.66     18.59 o 
   5   6  13       56.20       84.10     24.79 o 
   6   6  13       11.16       16.05     24.32 o 
   7   6  13       72.13      103.87     32.40 o 
 -10   7  13        0.73        0.00     43.03 o 
  -9   7  13      324.66      500.33     63.27 o 
  -8   7  13        2.71        7.64     25.55 o 
  -7   7  13        8.18        0.00     19.00 o 
  -6   7  13      767.57      645.35    106.10 o 
  -5   7  13       87.19       93.11     22.32 o 
  -4   7  13      436.87      418.82     35.31 o 
  -3   7  13      324.88      335.83     29.09 o 
  -2   7  13       30.94        6.69     15.58 o 
  -1   7  13      293.00      291.19     20.94 o 
   0   7  13      108.15       96.47     14.67 o 
   1   7  13      356.03      374.49     21.89 o 
   2   7  13       89.66       75.05     15.49 o 
   3   7  13       31.05       26.37     15.08 o 
   4   7  13        7.77        0.53     18.54 o 
   5   7  13       13.33       35.60     22.31 o 
   6   7  13        0.03        3.03     23.44 o 
 -10   8  13       13.56       36.47     45.15 o 
  -9   8  13      268.34      431.33     69.38 o 
  -8   8  13       74.08       65.39     28.16 o 
  -7   8  13     1048.12      969.29     89.65 o 
  -6   8  13       12.83       14.30     19.41 o 
  -5   8  13      253.03      194.84     26.65 o 
  -4   8  13       69.10       85.18     21.81 o 
  -3   8  13       95.18       84.37     20.65 o 
  -2   8  13      580.42      475.66     48.38 o 
  -1   8  13        0.57        0.00     14.57 o 
   0   8  13       55.75       60.15     14.46 o 
   1   8  13      623.55      533.73     27.54 o 
   2   8  13       52.46       52.71     15.69 o 
   3   8  13      237.61      281.65     22.24 o 
   4   8  13       11.20       21.59     19.63 o 
   5   8  13       37.91       48.67     22.97 o 
   6   8  13       41.40       31.37     25.12 o 
 -10   9  13        4.78        0.00     41.67 o 
  -9   9  13      487.21      561.76     53.41 o 
  -8   9  13       16.45        7.34     25.92 o 
  -7   9  13       40.55       40.05     22.49 o 
  -6   9  13      334.02      339.12     31.40 o 
  -5   9  13      441.88      408.99     32.18 o 
  -4   9  13      126.16       89.54     22.24 o 
  -3   9  13       51.79       65.32     20.79 o 
  -2   9  13       10.60        0.00     17.41 o 
  -1   9  13     1123.99     1160.28    112.06 o 
   0   9  13      212.99      223.31     20.47 o 
   1   9  13       98.24      124.03     16.81 o 
   2   9  13      455.77      413.13     24.27 o 
   3   9  13        0.41        0.00     13.45 o 
   4   9  13       33.10       33.62     21.94 o 
   5   9  13       95.40      116.72     26.91 o 
   6   9  13        1.18       12.41     24.99 o 
 -10  10  13        0.42       28.14     46.78 o 
  -9  10  13      261.15      352.97     59.57 o 
  -8  10  13       28.82        8.80     26.38 o 
  -7  10  13      163.29      142.18     26.44 o 
  -6  10  13      357.00      291.36     30.34 o 
  -5  10  13      344.95      331.97     31.00 o 
  -4  10  13       99.32       89.81     22.87 o 
  -3  10  13      623.46      637.86     46.19 o 
  -2  10  13        5.78        0.00     20.13 o 
  -1  10  13       18.18       19.20     16.69 o 
   0  10  13      286.81      326.77     26.35 o 
   1  10  13      330.06      364.12     22.92 o 
   2  10  13       16.29        0.00     13.63 o 
   3  10  13      260.65      219.77     20.76 o 
   4  10  13       13.21       19.67     20.53 o 
   5  10  13       81.41       82.52     25.77 o 
   6  10  13       60.10       92.15     29.87 o 
 -10  11  13        4.54       17.38     41.44 o 
  -9  11  13      201.60      326.80     58.91 o 
  -8  11  13        0.82        0.00     24.21 o 
  -7  11  13        6.87       18.05     21.46 o 
  -6  11  13      106.69       69.36     23.58 o 
  -5  11  13      598.22      588.28     38.63 o 
  -4  11  13      143.32      156.77     25.08 o 
  -3  11  13      687.84      615.34     67.55 o 
  -2  11  13      146.45      122.15     27.53 o 
  -1  11  13      747.32      719.07     49.01 o 
   0  11  13        3.51        4.72     15.95 o 
   1  11  13       12.50       17.80     14.20 o 
   2  11  13       85.31       89.76     17.60 o 
   3  11  13       10.39       27.45     15.54 o 
   4  11  13       10.85       23.63     21.19 o 
   5  11  13      227.88      252.29     32.87 o 
   6  11  13        6.03       24.43     27.30 o 
  -9  12  13       65.19      104.35     46.78 o 
  -8  12  13       13.38       15.29     27.15 o 
  -7  12  13       40.39       52.42     24.07 o 
  -6  12  13        0.01        0.00     19.91 o 
  -5  12  13      514.10      511.08     42.44 o 
  -4  12  13     1219.44     1128.83    124.84 o 
  -3  12  13      674.05      661.97     46.31 o 
  -2  12  13        4.01       13.25     21.89 o 
  -1  12  13      290.36      311.30     31.63 o 
   0  12  13       34.04       43.52     18.03 o 
   1  12  13       12.62       12.75     14.34 o 
   2  12  13       55.11       69.48     17.31 o 
   3  12  13      143.64       97.82     30.13 o 
   4  12  13       11.86        2.12     21.26 o 
   5  12  13        0.32        0.00     22.29 o 
   6  12  13        1.51        0.00     26.86 o 
  -9  13  13      173.12      215.51     53.85 o 
  -8  13  13        0.01        0.01     27.42 o 
  -7  13  13       26.60       29.83     22.51 o 
  -6  13  13       60.53       83.87     24.64 o 
  -5  13  13       29.40       41.64     21.57 o 
  -4  13  13       75.68       43.81     24.24 o 
  -3  13  13       88.26       58.31     24.69 o 
  -2  13  13      254.75      265.24     44.22 o 
  -1  13  13      142.52      210.60     24.69 o 
   0  13  13        8.95       36.22     18.49 o 
   1  13  13       82.51       66.29     16.65 o 
   2  13  13       79.12      102.84     19.11 o 
   3  13  13       10.24        8.77     14.52 o 
   4  13  13       45.34       26.36     23.16 o 
   5  13  13      197.47      206.23     32.37 o 
   6  13  13       10.57        0.00     28.73 o 
  -9  14  13       26.08       71.27     44.87 o 
  -8  14  13        6.21       10.32     26.99 o 
  -7  14  13      129.90      153.20     31.71 o 
  -6  14  13        4.41        0.00     19.62 o 
  -5  14  13      441.27      415.25     41.94 o 
  -4  14  13       70.85       59.92     28.71 o 
  -3  14  13      248.29      205.16     32.68 o 
  -2  14  13      363.65      355.30     37.61 o 
  -1  14  13     1142.93     1263.73    151.32 o 
   0  14  13      336.59      323.87     28.47 o 
   1  14  13      350.33      404.34     25.80 o 
   2  14  13       84.55       83.77     19.01 o 
   3  14  13       28.08       17.48     15.92 o 
   4  14  13       29.13       37.24     24.80 o 
   5  14  13        4.18        0.00     24.50 o 
  -9  15  13      149.23      181.82     52.21 o 
  -8  15  13        7.35       48.72     29.41 o 
  -7  15  13        0.74        0.00     21.03 o 
  -6  15  13        0.26       12.68     24.31 o 
  -5  15  13      129.63      168.41     33.30 o 
  -4  15  13       66.74       83.29     27.20 o 
  -3  15  13        1.63       20.06     22.85 o 
  -2  15  13        3.78        0.00     20.37 o 
  -1  15  13        2.50        5.59     17.55 o 
   0  15  13        2.77        8.15     17.19 o 
   1  15  13        1.03       14.64     15.84 o 
   2  15  13      210.85      205.34     22.92 o 
   3  15  13      144.83       78.77     41.57 o 
   4  15  13        8.90        8.16     24.18 o 
   5  15  13      101.43      161.99     32.92 o 
  -8  16  13       22.25       57.30     31.42 o 
  -7  16  13       30.27       22.90     27.97 o 
  -6  16  13      317.30      284.41     39.45 o 
  -5  16  13      155.23      137.29     31.75 o 
  -4  16  13       83.55       54.01     27.20 o 
  -3  16  13        0.72        0.00     22.06 o 
  -2  16  13      573.34      536.62     48.34 o 
  -1  16  13      561.97      537.83     56.10 o 
   0  16  13      212.16      182.80     26.45 o 
   1  16  13      578.62      560.49     30.07 o 
   2  16  13        7.27        2.78     15.46 o 
   3  16  13       60.66       67.50     20.80 o 
   4  16  13       13.60        0.00     24.39 o 
   5  16  13       40.73       73.44     30.70 o 
  -8  17  13        7.69        0.00     33.33 o 
  -7  17  13       43.35       46.54     31.26 o 
  -6  17  13       59.51      105.79     32.91 o 
  -5  17  13       15.66       15.68     26.69 o 
  -4  17  13       18.06       17.48     24.15 o 
  -3  17  13      563.10      468.47     44.39 o 
  -2  17  13      287.16      213.06     35.22 o 
  -1  17  13      338.15      340.89     41.36 o 
   0  17  13       15.89       13.20     19.95 o 
   1  17  13       12.34       19.21     17.07 o 
   2  17  13        1.32        6.77     15.17 o 
   3  17  13       61.09       42.36     21.53 o 
   4  17  13       20.63       23.83     26.98 o 
  -8  18  13        6.05        0.00     35.45 o 
  -7  18  13      254.88      234.85     40.73 o 
  -6  18  13       81.22       77.51     33.04 o 
  -5  18  13       80.86      107.46     34.94 o 
  -4  18  13       28.57       13.10     26.57 o 
  -3  18  13        1.91        0.00     21.52 o 
  -2  18  13       27.38       21.89     25.28 o 
  -1  18  13       32.13       29.47     20.93 o 
   0  18  13       29.76       30.78     21.03 o 
   1  18  13       69.05       98.35     21.02 o 
   2  18  13        8.33       17.86     16.52 o 
   3  18  13      300.77      308.36     31.65 o 
   4  18  13        0.58        0.00     26.31 o 
  -7  19  13        0.80        0.00     26.02 o 
  -6  19  13        0.01        7.84     27.93 o 
  -5  19  13       79.92       78.45     32.31 o 
  -4  19  13       44.00       43.04     30.32 o 
  -3  19  13       96.47      122.41     31.80 o 
  -2  19  13      183.55      181.16     36.14 o 
  -1  19  13      330.57      351.86     35.02 o 
   0  19  13      127.49      186.31     28.62 o 
   1  19  13      199.36      223.40     24.93 o 
   2  19  13        6.52       16.22     17.34 o 
   3  19  13        7.14       31.96     23.12 o 
   4  19  13       13.97       26.04     28.66 o 
  -7  20  13      207.78      153.81     36.72 o 
  -6  20  13       33.92       22.08     31.58 o 
  -5  20  13       42.38       32.15     29.51 o 
  -4  20  13       51.78       43.87     30.25 o 
  -3  20  13       17.67        5.29     26.96 o 
  -2  20  13        8.07        0.00     22.98 o 
  -1  20  13        0.93        1.80     20.80 o 
   0  20  13        0.52        0.00     21.38 o 
   1  20  13       63.69      101.36     25.91 o 
   2  20  13       63.16       77.56     21.09 o 
   3  20  13      171.91      210.27     30.65 o 
  -6  21  13       29.58       49.41     34.80 o 
  -5  21  13       20.48       33.45     31.34 o 
  -4  21  13        0.89        0.00     25.55 o 
  -3  21  13        0.27       14.39     28.48 o 
  -2  21  13       52.09       51.98     29.64 o 
  -1  21  13       67.14       69.14     25.79 o 
   0  21  13      101.67      136.39     28.61 o 
   1  21  13       18.26        0.00     22.21 o 
   2  21  13       34.41       55.22     20.60 o 
   3  21  13       71.56       67.71     26.49 o 
  -6  22  13       56.17       61.44     37.85 o 
  -5  22  13       22.17       18.20     32.32 o 
  -4  22  13       24.50       57.46     32.04 o 
  -3  22  13       35.13       49.00     32.68 o 
  -2  22  13        0.35        0.00     29.07 o 
  -1  22  13       70.18       76.72     27.21 o 
   0  22  13        3.13        0.00     22.95 o 
   1  22  13        5.28        7.15     23.52 o 
   2  22  13       21.82        8.78     20.51 o 
  -5  23  13       52.02      110.00     38.25 o 
  -4  23  13        1.36        9.72     31.84 o 
  -3  23  13      210.52      243.69     43.61 o 
  -2  23  13       15.49        0.00     30.08 o 
  -1  23  13       71.06       58.30     26.93 o 
   0  23  13       26.54        0.00     24.21 o 
   1  23  13       10.40        0.00     28.09 o 
  -4  24  13        3.13       16.46     33.43 o 
  -3  24  13        8.64        0.56     32.75 o 
  -2  24  13        3.25        0.00     32.08 o 
  -1  24  13       30.98       32.79     27.05 o 
   0  24  13        8.11        9.44     26.74 o 
  -3  25  13      188.60      207.40     48.20 o 
  -2  25  13        7.40        0.56     36.58 o 
  -1  25  13      115.04      109.38     31.44 o 
 -10   0  14      191.95      252.74     84.25 o 
  -8   0  14     1098.71     1005.20    267.61 o 
  -6   0  14     3048.88     2870.79    429.49 o 
  -4   0  14        3.01        0.00     37.99 o 
  -2   0  14      597.89      578.79    161.89 o 
   0   0  14       38.08       23.80     25.62 o 
   2   0  14       50.79       29.39     18.47 o 
   4   0  14     1200.43     1251.69     60.31 o 
   6   0  14       18.19       28.88     43.70 o 
 -10   1  14      149.50      271.55     57.74 o 
  -9   1  14       40.53       72.04     43.03 o 
  -8   1  14      717.48      718.37    116.59 o 
  -7   1  14       48.06       43.78     21.37 o 
  -6   1  14        6.74        0.00     25.99 o 
  -5   1  14      642.64      580.55     71.77 o 
  -4   1  14      608.27      537.35     41.73 o 
  -3   1  14      198.29      189.98     24.80 o 
  -2   1  14     3249.64     3045.06    291.12 o 
  -1   1  14       14.14        8.51     15.69 o 
   0   1  14      970.55      880.89     39.82 o 
   1   1  14       28.76       20.10     12.28 o 
   2   1  14        4.25        0.00     12.78 o 
   3   1  14        0.21        0.00     12.42 o 
   4   1  14        0.92       11.98     19.67 o 
   5   1  14       58.16       50.97     26.75 o 
   6   1  14       81.34       83.94     34.02 o 
 -10   2  14       47.53       99.57     48.46 o 
  -9   2  14        6.33       26.08     40.68 o 
  -8   2  14       26.54       29.37     32.90 o 
  -7   2  14       74.04       41.55     21.26 o 
  -6   2  14     1273.21     1160.12    113.49 o 
  -5   2  14      373.62      333.94     51.50 o 
  -4   2  14       44.47       12.21     18.52 o 
  -3   2  14       17.90        0.00     17.21 o 
  -2   2  14      103.20       46.79     20.74 o 
  -1   2  14       27.92        7.76     16.71 o 
   0   2  14       23.62       23.19     17.62 o 
   1   2  14      141.73      139.03     15.43 o 
   2   2  14      398.75      397.78     22.09 o 
   3   2  14       13.07       13.25     16.17 o 
   4   2  14      752.40      733.38     50.49 o 
   5   2  14       47.76       37.97     29.53 o 
   6   2  14        6.30       14.91     42.62 o 
 -10   3  14      234.10      335.13     62.09 o 
  -9   3  14       96.44       90.17     43.79 o 
  -8   3  14      574.58      547.51     59.79 o 
  -7   3  14        1.03        8.53     19.01 o 
  -6   3  14       83.25       76.31     23.39 o 
  -5   3  14      401.18      400.80     37.67 o 
  -4   3  14      797.67      801.79     60.56 o 
  -3   3  14      914.09      914.68     87.03 o 
  -2   3  14     1394.68     1395.19    115.16 o 
  -1   3  14      290.57      303.84     32.87 o 
   0   3  14      599.67      549.66     33.22 o 
   1   3  14      171.44      188.76     17.74 o 
   2   3  14       12.80       14.59     12.42 o 
   3   3  14       42.40       56.06     14.17 o 
   4   3  14        0.46        0.00     17.04 o 
   5   3  14       32.37       49.89     24.08 o 
   6   3  14       92.31      122.29     29.81 o 
 -10   4  14       13.17       21.84     47.51 o 
  -9   4  14       33.45       53.50     41.86 o 
  -8   4  14      116.06      118.89     26.35 o 
  -7   4  14        0.61        5.39     19.63 o 
  -6   4  14      385.09      398.41     48.40 o 
  -5   4  14      285.74      319.56     39.82 o 
  -4   4  14       48.93       53.92     20.87 o 
  -3   4  14      283.88      322.42     29.09 o 
  -2   4  14      110.40      104.51     22.25 o 
  -1   4  14       19.32       38.57     18.25 o 
   0   4  14       58.53       78.62     20.17 o 
   1   4  14      158.45      139.85     16.99 o 
   2   4  14      660.52      626.26     27.58 o 
   3   4  14        9.18       16.16     14.47 o 
   4   4  14      544.24      546.70     36.02 o 
   5   4  14       22.39       35.97     20.96 o 
   6   4  14        6.95       33.55     23.19 o 
 -10   5  14      326.49      428.96     96.64 o 
  -9   5  14      140.59      159.35     47.51 o 
  -8   5  14      149.30      181.40     34.81 o 
  -7   5  14       11.52       34.17     20.53 o 
  -6   5  14      416.78      411.19     33.49 o 
  -5   5  14        0.03        0.82     21.60 o 
  -4   5  14      265.94      272.53     40.49 o 
  -3   5  14        1.75        0.47     20.81 o 
  -2   5  14     2584.48     2460.27    237.65 o 
  -1   5  14        1.93        3.40     16.49 o 
   0   5  14      794.97      765.10     36.86 o 
   1   5  14       79.87       75.34     16.19 o 
   2   5  14       58.37       49.84     14.70 o 
   3   5  14      121.89      105.74     17.82 o 
   4   5  14       53.72       54.35     22.43 o 
   5   5  14       99.07      139.48     27.62 o 
   6   5  14       97.23      110.00     29.71 o 
 -10   6  14        2.39       14.82     44.06 o 
  -9   6  14       15.21       26.36     40.18 o 
  -8   6  14       82.70      113.37     27.02 o 
  -7   6  14        1.36        0.00     19.54 o 
  -6   6  14      230.96      247.12     28.86 o 
  -5   6  14       93.41       83.44     21.32 o 
  -4   6  14      860.89      874.76     64.14 o 
  -3   6  14       41.87       33.57     18.89 o 
  -2   6  14        0.72        3.78     17.71 o 
  -1   6  14      669.79      582.05     59.78 o 
   0   6  14      350.89      351.02     33.62 o 
   1   6  14      200.63      272.97     20.56 o 
   2   6  14      228.89      267.71     21.39 o 
   3   6  14        0.65        7.66     14.32 o 
   4   6  14      454.66      445.38     34.06 o 
   5   6  14       17.01       17.05     22.41 o 
   6   6  14       68.48       54.31     27.97 o 
 -10   7  14      513.44      618.57     76.18 o 
  -9   7  14        3.81       39.40     39.66 o 
  -8   7  14      274.24      280.91     47.21 o 
  -7   7  14       90.32       71.47     23.32 o 
  -6   7  14        0.26       11.40     20.15 o 
  -5   7  14      182.97      129.86     24.23 o 
  -4   7  14      219.69      211.86     26.80 o 
  -3   7  14      196.40      209.26     26.05 o 
  -2   7  14     1021.88     1062.02     88.89 o 
  -1   7  14      655.51      656.35     39.82 o 
   0   7  14     1194.17     1094.47     93.26 o 
   1   7  14      407.52      414.44     23.61 o 
   2   7  14       11.51       12.66     13.50 o 
   3   7  14      184.42      167.83     20.27 o 
   4   7  14      106.74      147.09     26.49 o 
   5   7  14      181.54      220.89     30.95 o 
   6   7  14      108.81      159.62     32.35 o 
 -10   8  14        1.82       51.53     46.83 o 
  -9   8  14       14.63       26.66     41.36 o 
  -8   8  14      147.49      111.22     31.66 o 
  -7   8  14       21.50        1.38     19.18 o 
  -6   8  14      529.66      530.96     54.12 o 
  -5   8  14       22.38       33.57     18.58 o 
  -4   8  14       96.67       75.60     21.68 o 
  -3   8  14      603.46      597.37     61.04 o 
  -2   8  14      181.92      141.88     23.23 o 
  -1   8  14       18.13       12.76     24.25 o 
   0   8  14       29.50       26.65     17.24 o 
   1   8  14      630.79      620.45     41.46 o 
   2   8  14       17.53       18.84     14.36 o 
   3   8  14      116.81      134.84     21.61 o 
   4   8  14      335.95      356.24     32.55 o 
   5   8  14       29.08       41.34     25.41 o 
   6   8  14       67.64      124.64     31.50 o 
 -10   9  14      241.51      335.45     70.21 o 
  -9   9  14       21.28       28.38     41.16 o 
  -8   9  14      529.91      581.43     68.92 o 
  -7   9  14      134.47      116.05     26.47 o 
  -6   9  14        4.58        9.30     19.49 o 
  -5   9  14       14.21       19.77     20.11 o 
  -4   9  14      193.98      179.52     26.14 o 
  -3   9  14       12.30        0.00     17.51 o 
  -2   9  14      310.61      296.40     33.35 o 
  -1   9  14      232.67      220.63     30.57 o 
   0   9  14      347.68      378.63     28.12 o 
   1   9  14      220.92      189.36     24.06 o 
   2   9  14        6.48        5.32     14.22 o 
   3   9  14       25.86       46.65     19.00 o 
   4   9  14       73.68       62.98     24.05 o 
   5   9  14       25.25       21.15     23.94 o 
   6   9  14      114.18      169.00     33.58 o 
 -10  10  14       13.96       48.63     50.34 o 
  -9  10  14       23.09       69.40     41.54 o 
  -8  10  14       19.49       25.51     28.22 o 
  -7  10  14       70.95       66.05     23.16 o 
  -6  10  14       32.54       31.07     21.05 o 
  -5  10  14      234.11      205.17     27.75 o 
  -4  10  14      425.63      460.64     44.82 o 
  -3  10  14      630.19      548.36     43.19 o 
  -2  10  14      112.13       91.90     25.91 o 
  -1  10  14      113.49      102.42     26.61 o 
   0  10  14       94.84       74.84     19.64 o 
   1  10  14       95.21      101.06     21.07 o 
   2  10  14        9.24        0.80     14.58 o 
   3  10  14      228.24      257.65     26.29 o 
   4  10  14      235.25      268.83     31.74 o 
   5  10  14        8.37        6.49     23.47 o 
  -9  11  14       26.81       30.91     39.68 o 
  -8  11  14      272.08      292.26     41.18 o 
  -7  11  14       26.93        4.50     20.19 o 
  -6  11  14       35.43       21.37     20.60 o 
  -5  11  14        5.76        8.20     18.76 o 
  -4  11  14      342.49      342.57     39.47 o 
  -3  11  14      534.21      431.40     39.37 o 
  -2  11  14      398.10      383.62     37.77 o 
  -1  11  14       88.37       96.40     26.67 o 
   0  11  14       31.45        0.00     16.46 o 
   1  11  14       65.76       61.36     20.02 o 
   2  11  14       60.92       66.66     17.59 o 
   3  11  14       10.51        2.09     17.48 o 
   4  11  14      122.36      130.62     27.63 o 
   5  11  14        1.92        0.00     23.94 o 
  -9  12  14        8.48        0.00     44.60 o 
  -8  12  14       45.40       97.83     32.74 o 
  -7  12  14       54.92       38.56     21.76 o 
  -6  12  14      263.26      359.85     34.37 o 
  -5  12  14        7.32        0.00     18.46 o 
  -4  12  14      915.92      790.44     67.94 o 
  -3  12  14      312.02      265.31     35.30 o 
  -2  12  14        0.30        0.00     20.24 o 
  -1  12  14        0.24        3.72     19.29 o 
   0  12  14      348.86      328.29     35.97 o 
   1  12  14       21.06        6.24     18.01 o 
   2  12  14      129.38      130.94     20.02 o 
   3  12  14        8.62        1.77     18.49 o 
   4  12  14      252.95      291.00     33.86 o 
   5  12  14        6.58        0.00     25.07 o 
  -9  13  14        4.89       33.79     44.42 o 
  -8  13  14      255.23      274.66     41.31 o 
  -7  13  14       84.57       97.57     25.11 o 
  -6  13  14      361.80      325.22     35.23 o 
  -5  13  14        0.07        0.00     21.87 o 
  -4  13  14      126.97      163.09     31.98 o 
  -3  13  14      498.33      389.22     39.03 o 
  -2  13  14     1602.09     1418.29     62.45 o 
  -1  13  14      447.56      406.44     40.34 o 
   0  13  14      227.20      278.58     27.50 o 
   1  13  14        4.13        0.00     18.24 o 
   2  13  14       80.41      107.76     19.91 o 
   3  13  14        7.75        4.69     19.50 o 
   4  13  14      164.43      164.69     30.68 o 
   5  13  14        0.29        9.90     27.67 o 
  -9  14  14        1.74        0.00     40.48 o 
  -8  14  14       18.40       44.40     30.33 o 
  -7  14  14      171.98      163.94     37.08 o 
  -6  14  14       86.39      106.69     31.66 o 
  -5  14  14       93.50       99.79     29.82 o 
  -4  14  14       52.68       80.75     27.79 o 
  -3  14  14      248.80      229.58     34.74 o 
  -2  14  14       50.75       65.51     26.24 o 
  -1  14  14       17.57       22.30     23.80 o 
   0  14  14       12.90       27.80     19.07 o 
   1  14  14        0.16        0.00     18.23 o 
   2  14  14      151.61      176.13     22.40 o 
   3  14  14        0.74        0.00     19.83 o 
   4  14  14      109.58       82.36     28.93 o 
   5  14  14       22.06        7.33     28.70 o 
  -8  15  14      147.89      124.51     36.68 o 
  -7  15  14       11.37        0.00     22.81 o 
  -6  15  14      135.85      131.98     33.27 o 
  -5  15  14       12.13        6.05     25.61 o 
  -4  15  14       60.56       51.94     26.74 o 
  -3  15  14      225.63      252.30     37.46 o 
  -2  15  14      567.29      515.10     44.57 o 
  -1  15  14        7.79        7.84     22.33 o 
   0  15  14      388.31      378.40     41.47 o 
   1  15  14       17.16       51.44     21.96 o 
   2  15  14       21.49       34.09     17.73 o 
   3  15  14        7.16        0.00     19.53 o 
   4  15  14       72.33       96.67     30.07 o 
  -8  16  14       34.26        0.00     35.45 o 
  -7  16  14       70.28       31.27     25.99 o 
  -6  16  14       15.75       48.56     28.52 o 
  -5  16  14       51.75       36.79     28.38 o 
  -4  16  14       43.69       34.75     27.26 o 
  -3  16  14       29.02       46.69     27.04 o 
  -2  16  14       18.46        6.69     22.83 o 
  -1  16  14       17.04        0.00     23.56 o 
   0  16  14       61.29       82.28     24.23 o 
   1  16  14        5.43       20.75     20.74 o 
   2  16  14        0.25        0.00     15.82 o 
   3  16  14       28.23       37.89     21.69 o 
   4  16  14       80.61      125.26     31.60 o 
  -8  17  14       62.18       93.53     43.02 o 
  -7  17  14       28.20       17.95     27.82 o 
  -6  17  14       11.10        2.50     27.20 o 
  -5  17  14      170.82      154.86     34.94 o 
  -4  17  14      152.42      157.38     34.91 o 
  -3  17  14        1.14        7.79     25.35 o 
  -2  17  14      243.83      276.70     38.30 o 
  -1  17  14       25.34       14.47     23.80 o 
   0  17  14       26.78       31.98     20.95 o 
   1  17  14       13.16        1.22     20.68 o 
   2  17  14        0.02        0.00     16.71 o 
   3  17  14       24.98        3.07     20.21 o 
   4  17  14       17.27       15.79     28.72 o 
  -7  18  14       52.16       57.06     31.94 o 
  -6  18  14       57.60       45.53     29.66 o 
  -5  18  14       11.94        4.91     27.47 o 
  -4  18  14       55.25       87.04     32.88 o 
  -3  18  14        6.02        0.00     23.62 o 
  -2  18  14      211.13      182.42     36.37 o 
  -1  18  14        0.00        0.00     23.03 o 
   0  18  14        1.14        0.00     21.14 o 
   1  18  14        0.68       15.25     21.61 o 
   2  18  14        1.80        0.00     17.92 o 
   3  18  14        3.06        0.09     19.41 o 
  -7  19  14        1.17       20.15     32.28 o 
  -6  19  14        6.93       12.79     29.90 o 
  -5  19  14       32.48       23.67     30.38 o 
  -4  19  14        1.71        0.00     24.69 o 
  -3  19  14       11.68        8.38     26.57 o 
  -2  19  14       37.29       60.36     30.79 o 
  -1  19  14       81.17       86.07     32.22 o 
   0  19  14      312.06      371.06     34.65 o 
   1  19  14        6.42        9.19     22.21 o 
   2  19  14        1.28       11.01     19.65 o 
   3  19  14       39.73       39.90     22.44 o 
  -6  20  14      152.78      171.02     41.31 o 
  -5  20  14        8.47        6.61     29.63 o 
  -4  20  14        1.72        0.00     28.85 o 
  -3  20  14        0.04        0.00     26.91 o 
  -2  20  14        0.70       21.79     29.66 o 
  -1  20  14       10.39       15.44     26.61 o 
   0  20  14        1.48        4.12     23.99 o 
   1  20  14       13.61       13.75     25.94 o 
   2  20  14        1.93        0.00     21.28 o 
  -6  21  14       76.64       71.96     38.73 o 
  -5  21  14       25.30       76.46     35.74 o 
  -4  21  14       35.23       16.38     31.26 o 
  -3  21  14        1.32        0.00     29.64 o 
  -2  21  14       40.70       39.35     29.44 o 
  -1  21  14       22.94       29.07     30.43 o 
   0  21  14      133.96      180.72     30.84 o 
   1  21  14        7.00        1.27     27.35 o 
   2  21  14        3.99       21.67     25.32 o 
  -5  22  14       48.75       54.06     36.93 o 
  -4  22  14        4.00       41.59     33.52 o 
  -3  22  14        0.92        0.00     33.03 o 
  -2  22  14       20.89        0.00     30.58 o 
  -1  22  14        4.19        0.00     27.45 o 
   0  22  14        3.64       16.45     25.66 o 
   1  22  14        2.48       17.62     30.52 o 
  -4  23  14        0.03       15.03     34.18 o 
  -3  23  14        2.30       14.22     33.99 o 
  -2  23  14      104.46      118.67     40.35 o 
  -1  23  14        0.18        0.00     30.70 o 
   0  23  14       32.54       53.76     28.93 o 
  -2  24  14        0.12        0.00     36.26 o 
  -9   0  15       43.74      127.20     69.38 o 
  -7   0  15      187.39       99.86     35.70 o 
  -5   0  15      730.72      796.38    171.80 o 
  -3   0  15      608.55      607.30    135.46 o 
  -1   0  15     1035.57     1047.45    194.10 o 
   1   0  15      296.08      343.47     41.45 o 
   3   0  15        4.51       16.07     26.29 o 
   5   0  15       98.11      175.00     48.46 o 
 -10   1  15        0.69        0.00     36.88 o 
  -9   1  15      407.32      536.22     69.38 o 
  -8   1  15       76.32       46.36     24.18 o 
  -7   1  15      746.17      762.98     65.81 o 
  -6   1  15        0.52       10.79     19.95 o 
  -5   1  15      991.13      942.17    103.72 o 
  -4   1  15       24.25       29.41     19.46 o 
  -3   1  15       49.79       25.01     19.78 o 
  -2   1  15       35.85       46.41     19.95 o 
  -1   1  15      439.31      400.78     54.84 o 
   0   1  15       40.70       40.60     18.06 o 
   1   1  15      318.45      365.89     29.93 o 
   2   1  15        0.06        0.32     14.34 o 
   3   1  15      377.08      406.72     26.04 o 
   4   1  15        0.06        0.00     12.52 o 
   5   1  15       26.34       47.24     27.67 o 
   6   1  15        2.06        0.00     42.62 o 
 -10   2  15       38.67       38.91     45.60 o 
  -9   2  15       94.85      143.48     65.25 o 
  -8   2  15       41.16       28.23     22.94 o 
  -7   2  15      148.74      148.48     36.96 o 
  -6   2  15      213.36      148.68     25.23 o 
  -5   2  15     1020.00      903.31    103.96 o 
  -4   2  15      158.75       98.58     23.11 o 
  -3   2  15      192.08      265.41     38.86 o 
  -2   2  15        2.34        0.00     17.61 o 
  -1   2  15     1045.55      999.37     88.70 o 
   0   2  15       89.88      115.39     22.43 o 
   1   2  15       57.14       82.04     21.45 o 
   2   2  15        1.21        1.82     12.54 o 
   3   2  15       81.34      112.67     19.14 o 
   4   2  15       21.73        3.16     14.72 o 
   5   2  15      199.12      235.16     35.65 o 
   6   2  15        0.92        0.00     27.16 o 
 -10   3  15        0.00       27.26     50.23 o 
  -9   3  15      142.83      193.88     51.97 o 
  -8   3  15       65.20      121.30     32.21 o 
  -7   3  15      666.67      672.22     72.72 o 
  -6   3  15        0.24        0.00     18.18 o 
  -5   3  15      271.30      298.81     62.71 o 
  -4   3  15      235.93      229.06     27.50 o 
  -3   3  15      520.02      483.19     76.30 o 
  -2   3  15        4.23        0.00     16.91 o 
  -1   3  15     2273.46     2027.53    122.27 o 
   0   3  15      147.54      144.30     23.51 o 
   1   3  15      611.55      677.91     37.15 o 
   2   3  15        7.28       15.45     13.30 o 
   3   3  15      374.99      300.67     51.21 o 
   4   3  15        2.61       15.11     16.53 o 
   5   3  15       67.42       74.72     25.79 o 
   6   3  15        2.16        5.63     29.36 o 
 -10   4  15        2.34        0.00     43.23 o 
  -9   4  15        0.78        0.00     36.45 o 
  -8   4  15       57.45       67.06     24.97 o 
  -7   4  15       68.67       83.87     28.84 o 
  -6   4  15      117.69      155.85     26.89 o 
  -5   4  15      605.19      602.67     59.37 o 
  -4   4  15      115.34      112.16     23.91 o 
  -3   4  15     1211.71     1102.14    115.88 o 
  -2   4  15      205.05      222.63     26.63 o 
  -1   4  15       85.83       72.57     22.89 o 
   0   4  15      125.62      151.36     23.87 o 
   1   4  15      258.84      240.47     31.47 o 
   2   4  15        6.20       18.50     14.31 o 
   3   4  15      369.76      401.13     28.44 o 
   4   4  15       32.74        0.86     16.58 o 
   5   4  15      381.59      269.35     75.79 o 
   6   4  15        1.20        0.75     25.23 o 
 -10   5  15        0.09        0.00     75.99 o 
  -9   5  15        4.74       36.39     40.83 o 
  -8   5  15        0.82       13.40     21.92 o 
  -7   5  15      363.76      314.17     77.25 o 
  -6   5  15       25.84       20.42     19.77 o 
  -5   5  15      649.24      648.66     91.23 o 
  -4   5  15       56.02       59.70     24.01 o 
  -3   5  15      903.95      824.34     80.97 o 
  -2   5  15       19.29       19.36     18.89 o 
  -1   5  15     1979.37     1956.24    134.35 o 
   0   5  15      135.94      138.65     27.20 o 
   1   5  15      114.65       82.57     24.15 o 
   2   5  15        0.22        0.30     13.48 o 
   3   5  15      365.58      418.59     29.28 o 
   4   5  15       40.15       16.40     18.22 o 
   5   5  15        3.07       40.78     24.74 o 
 -10   6  15        9.72        9.01     43.08 o 
  -9   6  15        1.72       28.50     48.73 o 
  -8   6  15       52.93       36.63     24.44 o 
  -7   6  15      376.22      364.80     90.13 o 
  -6   6  15      399.08      427.58     39.34 o 
  -5   6  15      695.25      601.70     80.83 o 
  -4   6  15       10.27       14.58     18.42 o 
  -3   6  15      508.82      502.78     69.38 o 
  -2   6  15       11.63        0.00     17.26 o 
  -1   6  15      214.88      244.96     27.81 o 
   0   6  15        3.57       18.20     19.85 o 
   1   6  15        2.54        0.00     16.68 o 
   2   6  15       16.93       15.31     14.37 o 
   3   6  15      131.70      152.16     23.00 o 
   4   6  15       68.22       46.18     23.79 o 
   5   6  15      196.36      223.17     33.01 o 
 -10   7  15        2.58        3.63     46.03 o 
  -9   7  15      147.79      256.12     53.12 o 
  -8   7  15        7.21        0.00     21.61 o 
  -7   7  15      364.95      318.66     89.65 o 
  -6   7  15       83.07       69.57     23.08 o 
  -5   7  15      411.88      366.34     37.91 o 
  -4   7  15       60.11       35.03     19.99 o 
  -3   7  15      341.76      344.45     46.26 o 
  -2   7  15       41.53       54.82     21.09 o 
  -1   7  15      973.75      960.75     51.79 o 
   0   7  15        9.39        0.00     19.03 o 
   1   7  15      276.76      342.39     28.86 o 
   2   7  15        0.25        0.00     16.09 o 
   3   7  15      120.95      124.84     22.32 o 
   4   7  15       25.23        3.69     18.01 o 
   5   7  15       54.86       56.49     27.27 o 
  -9   8  15       27.68       82.18     45.60 o 
  -8   8  15       76.12      109.66     28.26 o 
  -7   8  15      291.34      232.28     56.51 o 
  -6   8  15      119.93       89.23     25.06 o 
  -5   8  15      445.33      506.04     48.16 o 
  -4   8  15      281.59      317.45     30.81 o 
  -3   8  15        5.00        2.07     17.20 o 
  -2   8  15       20.24        1.85     21.04 o 
  -1   8  15      324.48      376.47     38.05 o 
   0   8  15      185.01      188.34     30.83 o 
   1   8  15       96.71      108.03     23.70 o 
   2   8  15        0.29        0.22     17.37 o 
   3   8  15       25.95       20.56     18.25 o 
   4   8  15        0.01        2.26     19.40 o 
   5   8  15       52.02       78.35     28.73 o 
  -9   9  15      101.19      106.81     49.63 o 
  -8   9  15       58.18       88.47     27.33 o 
  -7   9  15      195.46      171.81     53.41 o 
  -6   9  15        5.01       21.06     20.86 o 
  -5   9  15      518.53      546.66     74.63 o 
  -4   9  15       63.94       58.12     21.09 o 
  -3   9  15       32.15       30.28     22.97 o 
  -2   9  15      430.90      399.96     39.61 o 
  -1   9  15      921.33      909.13     51.55 o 
   0   9  15       15.50       18.23     19.98 o 
   1   9  15      726.14      844.51     57.35 o 
   2   9  15       96.22       99.35     22.45 o 
   3   9  15        1.81        0.31     18.29 o 
   4   9  15        0.01        2.64     18.60 o 
   5   9  15       14.80        9.29     25.83 o 
  -9  10  15        4.01        0.00     35.50 o 
  -8  10  15       23.22       31.41     24.93 o 
  -7  10  15      169.16      155.21     35.53 o 
  -6  10  15        2.54        3.87     20.88 o 
  -5  10  15      735.86      726.97     87.27 o 
  -4  10  15      137.84      109.85     29.48 o 
  -3  10  15       77.39       77.54     25.28 o 
  -2  10  15      388.57      315.41     36.43 o 
  -1  10  15      252.61      260.62     34.59 o 
   0  10  15        7.01        5.30     20.61 o 
   1  10  15        1.89        0.00     18.89 o 
   2  10  15       13.07       28.74     19.63 o 
   3  10  15      171.70      164.49     25.19 o 
   4  10  15        8.55       22.61     19.12 o 
   5  10  15       84.28       71.51     30.25 o 
  -9  11  15       37.56       58.90     43.65 o 
  -8  11  15        0.58       15.00     26.92 o 
  -7  11  15      121.78      142.71     29.57 o 
  -6  11  15       33.13       27.81     21.37 o 
  -5  11  15      219.04      243.36     31.03 o 
  -4  11  15       29.73        0.22     22.25 o 
  -3  11  15       63.47       63.02     25.05 o 
  -2  11  15        2.39        0.00     19.65 o 
  -1  11  15      340.07      376.77     39.03 o 
   0  11  15       38.29       45.08     24.76 o 
   1  11  15      533.70      601.07     39.82 o 
   2  11  15       78.79       92.96     23.40 o 
   3  11  15       77.21       92.25     22.78 o 
   4  11  15        0.31        4.55     19.51 o 
   5  11  15       53.69       44.01     29.57 o 
  -9  12  15        0.21        8.63     41.16 o 
  -8  12  15       62.68       63.01     30.40 o 
  -7  12  15       42.59       26.22     23.48 o 
  -6  12  15       26.22       46.73     24.51 o 
  -5  12  15      855.82      782.29     52.10 o 
  -4  12  15       46.19       40.38     25.49 o 
  -3  12  15      107.69       93.93     28.16 o 
  -2  12  15      217.21      165.83     32.31 o 
  -1  12  15       56.38       41.27     23.82 o 
   0  12  15        1.85        5.13     22.05 o 
   1  12  15       13.84       13.83     22.25 o 
   2  12  15        0.27        1.10     19.05 o 
   3  12  15      299.91      355.08     31.09 o 
   4  12  15        3.07        0.71     20.42 o 
  -9  13  15       43.81        9.99     46.03 o 
  -8  13  15        2.19        0.00     27.16 o 
  -7  13  15       67.86       41.47     25.70 o 
  -6  13  15        0.05        0.00     25.20 o 
  -5  13  15      270.24      334.68     41.55 o 
  -4  13  15       32.25       44.97     26.60 o 
  -3  13  15       73.34       57.49     27.15 o 
  -2  13  15       86.74       80.25     28.16 o 
  -1  13  15      454.95      414.28     41.30 o 
   0  13  15       40.17       16.94     23.99 o 
   1  13  15      386.20      419.47     41.25 o 
   2  13  15        1.20        6.06     19.92 o 
   3  13  15       48.75       35.74     21.88 o 
   4  13  15        2.45        3.09     22.40 o 
  -8  14  15        7.03       12.82     31.35 o 
  -7  14  15        0.05        0.00     23.20 o 
  -6  14  15       58.19       24.15     27.35 o 
  -5  14  15       69.53       76.94     30.80 o 
  -4  14  15       28.53       65.56     28.09 o 
  -3  14  15        3.08        3.66     26.00 o 
  -2  14  15        1.00        5.47     23.43 o 
  -1  14  15       53.07       65.55     27.83 o 
   0  14  15        0.78        0.00     22.56 o 
   1  14  15        0.79        0.00     21.61 o 
   2  14  15       30.73       35.94     22.13 o 
   3  14  15      153.17      197.56     28.49 o 
   4  14  15        3.63        0.00     23.54 o 
  -8  15  15        0.09        0.00     37.70 o 
  -7  15  15       24.12       12.27     30.04 o 
  -6  15  15        1.34        2.05     26.19 o 
  -5  15  15        4.26        1.84     23.69 o 
  -4  15  15      207.74      182.76     35.82 o 
  -3  15  15        0.04       17.92     23.09 o 
  -2  15  15       45.93       40.41     26.45 o 
  -1  15  15      209.96      243.17     37.82 o 
   0  15  15       20.29       26.98     25.15 o 
   1  15  15      366.70      428.48     47.92 o 
   2  15  15        6.05        0.00     19.00 o 
   3  15  15       11.38        1.19     27.29 o 
   4  15  15        5.62        3.34     26.21 o 
  -8  16  15        0.24       34.78     40.27 o 
  -7  16  15        3.92        0.00     28.28 o 
  -6  16  15        0.00        0.00     27.98 o 
  -5  16  15       79.58       61.52     30.25 o 
  -4  16  15       22.78       32.65     25.85 o 
  -3  16  15       19.98       24.11     24.98 o 
  -2  16  15       71.17       53.93     28.90 o 
  -1  16  15      123.53       87.06     30.49 o 
   0  16  15      187.06      150.58     33.27 o 
   1  16  15       20.42        3.21     23.82 o 
   2  16  15        5.82        0.00     20.42 o 
   3  16  15       50.74       83.01     32.73 o 
  -7  17  15       55.16       71.45     34.96 o 
  -6  17  15        0.00        0.00     28.39 o 
  -5  17  15       32.21       25.05     28.55 o 
  -4  17  15       69.15       47.76     29.77 o 
  -3  17  15       49.33       40.69     28.52 o 
  -2  17  15        4.37        0.00     23.04 o 
  -1  17  15      315.59      385.11     61.96 o 
   0  17  15       26.18       21.70     27.20 o 
   1  17  15        3.10       20.27     25.79 o 
   2  17  15       19.81       10.96     21.85 o 
   3  17  15       15.13       17.79     29.65 o 
  -7  18  15        0.76        0.00     30.22 o 
  -6  18  15       60.49       66.27     35.76 o 
  -5  18  15       63.43       66.28     32.07 o 
  -4  18  15       88.64       77.91     33.37 o 
  -3  18  15       74.78       97.55     33.56 o 
  -2  18  15       30.59       34.69     29.87 o 
  -1  18  15        4.06        0.05     24.40 o 
   0  18  15        7.16        0.00     26.24 o 
   1  18  15       11.83        0.00     24.76 o 
   2  18  15       16.15        1.23     21.65 o 
  -6  19  15        0.33        0.00     32.98 o 
  -5  19  15       19.82       22.59     31.58 o 
  -4  19  15       38.85       43.16     30.89 o 
  -3  19  15       35.96       35.96     30.40 o 
  -2  19  15       44.49       36.34     31.47 o 
  -1  19  15      307.66      279.91     42.68 o 
   0  19  15       90.43      109.31     34.82 o 
   1  19  15       10.71        0.00     23.09 o 
   2  19  15        1.67        0.00     20.71 o 
  -6  20  15       12.25        6.16     35.20 o 
  -5  20  15      165.62      270.64     59.90 o 
  -4  20  15       64.04       61.33     33.98 o 
  -3  20  15       56.90       56.87     36.07 o 
  -2  20  15        0.16       21.07     30.33 o 
  -1  20  15        2.02        0.00     29.21 o 
   0  20  15       51.15       26.80     32.50 o 
   1  20  15       23.88       21.69     26.88 o 
  -5  21  15        9.37        2.88     31.87 o 
  -4  21  15       45.38       64.48     35.98 o 
  -3  21  15       44.20       74.52     37.12 o 
  -2  21  15        0.41        0.00     30.70 o 
  -1  21  15      187.79      199.37     41.95 o 
   0  21  15        1.78        0.00     29.82 o 
   1  21  15       26.25        0.00     26.85 o 
  -4  22  15        0.56        0.00     30.71 o 
  -3  22  15      105.15      158.42     44.74 o 
  -2  22  15       57.97       85.07     38.30 o 
  -1  22  15       29.39        7.42     32.91 o 
   0  22  15       10.05       24.69     33.95 o 
 -10   0  16       55.40      118.94     67.73 o 
  -8   0  16      180.20      182.65     44.06 o 
  -6   0  16      334.92      357.58     91.68 o 
  -4   0  16      259.37      194.15     40.47 o 
  -2   0  16       97.46      109.80     48.73 o 
   0   0  16      323.64      410.56     78.46 o 
   2   0  16      251.75      324.61     43.79 o 
   4   0  16      306.04      373.01     94.98 o 
 -10   1  16       18.89       58.27     44.34 o 
  -9   1  16        1.74       25.49     42.00 o 
  -8   1  16       80.08       86.12     27.90 o 
  -7   1  16        1.49        0.00     19.60 o 
  -6   1  16      633.61      567.84     74.63 o 
  -5   1  16       43.06       42.51     22.20 o 
  -4   1  16      388.02      373.60     38.63 o 
  -3   1  16        8.49        0.00     16.86 o 
  -2   1  16       75.05       71.10     22.41 o 
  -1   1  16        0.22       15.72     19.28 o 
   0   1  16     1193.25     1243.99     84.88 o 
   1   1  16        0.04        4.59     17.51 o 
   2   1  16       59.86       37.82     23.12 o 
   3   1  16        6.26       11.31     20.07 o 
   4   1  16        0.06        0.00     27.62 o 
   5   1  16        6.17        0.00     32.34 o 
 -10   2  16       19.90        2.95     43.17 o 
  -9   2  16       14.01        7.33     38.33 o 
  -8   2  16        1.50       15.66     23.90 o 
  -7   2  16      152.09      141.64     27.88 o 
  -6   2  16        3.97        0.00     19.42 o 
  -5   2  16      399.21      381.42     45.54 o 
  -4   2  16      254.22      293.09     45.78 o 
  -3   2  16      291.35      293.59     29.68 o 
  -2   2  16      103.58      110.87     23.30 o 
  -1   2  16       33.86       13.44     18.05 o 
   0   2  16      460.14      487.38     36.24 o 
   1   2  16      110.83      152.02     24.44 o 
   2   2  16       76.53      139.94     28.52 o 
   3   2  16        0.02       13.96     20.50 o 
   4   2  16      350.36      352.89     33.89 o 
   5   2  16       14.30       51.76     30.15 o 
 -10   3  16        4.95        0.00     44.34 o 
  -9   3  16       15.93       38.44     39.01 o 
  -8   3  16      165.27      167.26     53.24 o 
  -7   3  16       33.72       67.61     25.19 o 
  -6   3  16      188.89      261.52     39.49 o 
  -5   3  16        3.80       26.47     20.94 o 
  -4   3  16       50.03       37.50     21.50 o 
  -3   3  16        5.54        5.43     18.13 o 
  -2   3  16      690.23      708.13     65.18 o 
  -1   3  16       51.94       66.40     21.21 o 
   0   3  16     1259.00     1369.76     99.43 o 
   1   3  16       82.68       88.65     25.75 o 
   2   3  16       53.92       68.67     25.35 o 
   3   3  16       48.13       50.87     18.87 o 
   4   3  16        0.44        0.00     21.92 o 
   5   3  16       14.08       19.76     28.83 o 
 -10   4  16       21.27        0.00     46.04 o 
  -9   4  16        4.43       26.50     40.18 o 
  -8   4  16        2.24       18.40     23.43 o 
  -7   4  16        3.48        0.00     19.23 o 
  -6   4  16        1.23        0.00     19.21 o 
  -5   4  16      299.65      267.88     31.95 o 
  -4   4  16     1333.79     1301.95    120.65 o 
  -3   4  16       44.07       51.12     19.62 o 
  -2   4  16      368.79      322.71     31.30 o 
  -1   4  16      147.79      137.42     27.66 o 
   0   4  16      114.33      104.38     28.89 o 
   1   4  16      241.69      247.30     33.00 o 
   2   4  16       30.37       37.79     27.74 o 
   3   4  16       14.35       11.57     21.33 o 
   4   4  16      248.84      209.20     57.83 o 
   5   4  16       18.74       42.50     25.84 o 
  -9   5  16        0.02       10.84     42.05 o 
  -8   5  16      259.00      288.27     36.72 o 
  -7   5  16      216.62      274.65     57.46 o 
  -6   5  16      279.99      223.42     29.73 o 
  -5   5  16      248.07      249.58     29.98 o 
  -4   5  16       74.99       86.64     27.41 o 
  -3   5  16        2.42        0.00     17.21 o 
  -2   5  16     1224.76     1258.50     88.93 o 
  -1   5  16        2.75        0.00     16.62 o 
   0   5  16      654.57      767.19     48.80 o 
   1   5  16      157.74      209.41     31.73 o 
   2   5  16       43.56       22.68     22.63 o 
   3   5  16        0.01        0.00     20.13 o 
   4   5  16        0.15        0.00     21.77 o 
   5   5  16        0.67        0.00     25.10 o 
  -9   6  16       55.02       99.69     49.58 o 
  -8   6  16       49.06       74.58     26.79 o 
  -7   6  16       10.43       15.10     22.55 o 
  -6   6  16        7.24        5.46     21.10 o 
  -5   6  16        0.96        9.90     20.52 o 
  -4   6  16      551.13      481.64     62.23 o 
  -3   6  16        0.32        0.99     18.47 o 
  -2   6  16       79.40       77.99     21.40 o 
  -1   6  16       29.98       22.95     20.85 o 
   0   6  16        8.10        1.10     20.70 o 
   1   6  16       61.71       64.73     25.28 o 
   2   6  16       20.87       12.68     22.16 o 
   3   6  16        0.56        6.45     22.32 o 
   4   6  16       81.62       93.19     27.10 o 
   5   6  16        0.65        0.00     25.81 o 
  -9   7  16        1.37        4.91     43.03 o 
  -8   7  16      179.44      146.72     38.63 o 
  -7   7  16      304.88      322.51     37.67 o 
  -6   7  16      292.32      288.34     32.29 o 
  -5   7  16       28.43       36.29     21.09 o 
  -4   7  16      523.14      567.15     44.14 o 
  -3   7  16      128.25      101.83     23.69 o 
  -2   7  16       33.64       31.58     22.82 o 
  -1   7  16        0.02        8.10     21.14 o 
   0   7  16      678.32      648.90     47.67 o 
   1   7  16      226.82      214.22     33.05 o 
   2   7  16       39.37       51.61     31.24 o 
   3   7  16       51.86       34.49     24.52 o 
   4   7  16       10.66        0.00     22.38 o 
   5   7  16        6.89        8.25     27.60 o 
  -9   8  16       39.90        9.12     44.81 o 
  -8   8  16      107.73      117.92     31.23 o 
  -7   8  16      107.00       97.19     27.66 o 
  -6   8  16        3.70        0.00     18.58 o 
  -5   8  16      285.21      313.68     29.18 o 
  -4   8  16        0.58        0.00     17.57 o 
  -3   8  16      126.36      113.45     29.04 o 
  -2   8  16      189.46      167.84     31.39 o 
  -1   8  16       79.33      125.84     28.30 o 
   0   8  16      627.95      635.47     60.62 o 
   1   8  16      160.73      214.12     33.95 o 
   2   8  16        7.31        0.00     22.63 o 
   3   8  16        9.60        0.00     23.76 o 
   4   8  16       52.07       80.44     27.93 o 
  -9   9  16        7.03       46.82     46.04 o 
  -8   9  16      129.21      164.90     31.41 o 
  -7   9  16       44.05       51.97     24.74 o 
  -6   9  16      290.19      343.65     56.03 o 
  -5   9  16       44.08       46.31     22.75 o 
  -4   9  16       89.65      105.81     30.01 o 
  -3   9  16       53.46       50.24     25.16 o 
  -2   9  16        3.82        0.00     20.59 o 
  -1   9  16       31.56       69.14     26.57 o 
   0   9  16      542.24      514.37     43.12 o 
   1   9  16      304.42      361.55     39.89 o 
   2   9  16       45.22       39.13     26.82 o 
   3   9  16       11.97        4.83     25.17 o 
   4   9  16        1.00        0.00     24.29 o 
  -9  10  16       11.49       19.45     43.25 o 
  -8  10  16       15.54       24.53     25.96 o 
  -7  10  16       24.14       32.20     23.51 o 
  -6  10  16       17.66       28.20     23.05 o 
  -5  10  16      206.94      233.17     31.17 o 
  -4  10  16      184.77      178.08     33.98 o 
  -3  10  16      408.77      376.57     40.95 o 
  -2  10  16      738.93      679.99     48.34 o 
  -1  10  16      236.82      215.41     34.23 o 
   0  10  16      335.63      314.10     37.61 o 
   1  10  16       37.03       48.68     26.95 o 
   2  10  16       38.66       55.10     27.41 o 
   3  10  16       30.59       17.60     24.68 o 
   4  10  16      213.55      233.47     33.65 o 
  -9  11  16        2.41        0.00     44.84 o 
  -8  11  16       90.00      121.83     31.05 o 
  -7  11  16       41.61       79.92     28.34 o 
  -6  11  16      229.09      227.86     31.46 o 
  -5  11  16       25.75       33.62     25.16 o 
  -4  11  16      131.13      122.52     30.70 o 
  -3  11  16       21.13       25.14     24.77 o 
  -2  11  16       67.61       71.04     27.26 o 
  -1  11  16        7.98        8.21     22.76 o 
   0  11  16      173.82      165.74     32.40 o 
   1  11  16       79.51       69.74     27.83 o 
   2  11  16       59.36       97.13     31.89 o 
   3  11  16        1.76       16.57     25.84 o 
   4  11  16        3.50        9.09     29.40 o 
  -8  12  16        1.34        0.00     25.14 o 
  -7  12  16       77.61      119.77     29.32 o 
  -6  12  16       34.61       12.24     24.06 o 
  -5  12  16      103.51       81.27     29.53 o 
  -4  12  16        2.97        0.00     24.35 o 
  -3  12  16       16.59        4.99     23.99 o 
  -2  12  16      331.31      278.92     38.36 o 
  -1  12  16       47.51       21.19     22.53 o 
   0  12  16      102.36      170.64     34.10 o 
   1  12  16      105.53      130.80     32.04 o 
   2  12  16      128.45      166.31     27.92 o 
   3  12  16        1.16        0.00     27.05 o 
   4  12  16      239.68      340.00     49.87 o 
  -8  13  16       33.18       25.73     31.35 o 
  -7  13  16       28.70       11.42     27.62 o 
  -6  13  16        7.67        0.00     26.21 o 
  -5  13  16        1.88        0.00     24.95 o 
  -4  13  16       72.67       71.56     28.51 o 
  -3  13  16       20.54        5.26     24.33 o 
  -2  13  16      393.95      333.16     40.34 o 
  -1  13  16       16.35        0.00     22.56 o 
   0  13  16      416.39      408.48     42.88 o 
   1  13  16        3.76       13.49     25.03 o 
   2  13  16       66.02       83.85     25.40 o 
   3  13  16        0.12       17.46     27.78 o 
  -8  14  16        5.03       15.86     35.74 o 
  -7  14  16       23.01        2.47     28.61 o 
  -6  14  16      167.90      202.09     39.68 o 
  -5  14  16        5.99       23.33     27.15 o 
  -4  14  16       20.66       35.34     26.38 o 
  -3  14  16       45.68       42.95     27.66 o 
  -2  14  16      162.71      161.54     33.37 o 
  -1  14  16        3.39        4.62     23.18 o 
   0  14  16       78.34       92.77     30.55 o 
   1  14  16       20.52       32.16     27.77 o 
   2  14  16       41.89       37.13     24.37 o 
   3  14  16        2.87        0.00     28.12 o 
  -7  15  16        0.60        0.00     28.31 o 
  -6  15  16       53.02       40.86     30.22 o 
  -5  15  16        2.45       19.79     27.66 o 
  -4  15  16        3.41        7.68     25.85 o 
  -3  15  16       34.46       37.37     29.14 o 
  -2  15  16      468.33      415.43     45.86 o 
  -1  15  16       65.90       70.87     30.60 o 
   0  15  16      553.35      480.44     48.12 o 
   1  15  16        3.94       22.38     26.45 o 
   2  15  16       59.77      101.41     26.85 o 
   3  15  16        0.50        0.24     28.82 o 
  -7  16  16        2.21       25.90     33.04 o 
  -6  16  16       60.96       53.82     32.93 o 
  -5  16  16       17.85       19.47     28.25 o 
  -4  16  16      145.98      121.80     34.53 o 
  -3  16  16       13.99        0.00     26.87 o 
  -2  16  16      357.44      342.12     43.72 o 
  -1  16  16       78.82       89.90     33.13 o 
   0  16  16       40.14       40.97     28.09 o 
   1  16  16       44.64       59.97     29.51 o 
   2  16  16       12.33        0.13     23.90 o 
  -7  17  16        1.40       19.33     34.02 o 
  -6  17  16      210.86      208.16     41.82 o 
  -5  17  16       22.38       28.05     30.33 o 
  -4  17  16       21.12       30.85     28.55 o 
  -3  17  16       15.03       20.55     28.22 o 
  -2  17  16       33.69       31.70     30.65 o 
  -1  17  16       24.45       13.21     28.73 o 
   0  17  16       95.66      108.08     35.17 o 
   1  17  16       15.35       26.87     30.19 o 
   2  17  16       72.48      113.84     28.40 o 
  -6  18  16        2.45        0.00     31.54 o 
  -5  18  16        3.67        2.16     29.34 o 
  -4  18  16      165.88      147.62     37.82 o 
  -3  18  16        5.57        0.00     26.16 o 
  -2  18  16      307.15      279.61     43.33 o 
  -1  18  16        1.15        1.82     27.04 o 
   0  18  16       29.57       35.25     31.58 o 
   1  18  16        2.59        0.00     27.82 o 
  -5  19  16       48.89       29.93     32.27 o 
  -4  19  16       46.53       29.28     32.01 o 
  -3  19  16      131.20      164.91     40.37 o 
  -2  19  16        6.53        8.88     29.66 o 
  -1  19  16        1.60        0.00     30.08 o 
   0  19  16       60.69       92.94     36.91 o 
   1  19  16        4.41        0.00     31.12 o 
  -5  20  16       20.41       12.99     35.84 o 
  -4  20  16      117.80      169.34     43.01 o 
  -3  20  16        0.62       38.70     36.83 o 
  -2  20  16       50.25       45.83     33.72 o 
  -1  20  16       23.48       24.80     32.84 o 
   0  20  16       29.39       50.25     36.07 o 
  -3  21  16       14.75        0.00     36.97 o 
  -2  21  16        0.43        1.41     34.40 o 
  -1  21  16       18.66       18.13     32.82 o 
  -9   0  17      177.03      403.06     89.20 o 
  -7   0  17        3.30       10.29     30.10 o 
  -5   0  17        0.14        1.79     28.46 o 
  -3   0  17        2.47        0.00     24.53 o 
  -1   0  17       11.36       17.57     28.91 o 
   1   0  17      629.20      669.32    129.67 o 
  -9   1  17      142.06      259.88     59.43 o 
  -8   1  17        1.82        0.00     22.14 o 
  -7   1  17       15.78        4.65     21.16 o 
  -6   1  17        2.95        0.00     20.79 o 
  -5   1  17      430.67      408.57     48.88 o 
  -4   1  17       61.19       23.87     21.13 o 
  -3   1  17      237.88      258.14     53.89 o 
  -2   1  17        0.25        0.00     18.45 o 
  -1   1  17       11.60        2.21     17.72 o 
   0   1  17       94.85      148.07     25.61 o 
   1   1  17      638.45      734.22     79.87 o 
   2   1  17        9.00       19.95     22.63 o 
  -9   2  17      112.88      199.30     53.58 o 
  -8   2  17        5.87        0.00     22.96 o 
  -7   2  17        0.23        1.38     20.94 o 
  -6   2  17       22.25        0.69     22.00 o 
  -5   2  17       90.22       81.05     25.32 o 
  -4   2  17        3.76        1.79     19.90 o 
  -3   2  17       10.32        6.29     18.90 o 
  -2   2  17      352.41      345.58     41.01 o 
  -1   2  17       55.51       54.33     21.57 o 
   0   2  17        1.92       13.59     19.90 o 
   1   2  17      293.27      350.71     51.21 o 
   2   2  17        1.28        3.04     21.49 o 
   4   2  17       22.88       66.08     59.47 o 
  -9   3  17       10.45       58.93     42.47 o 
  -8   3  17        0.86        5.93     27.62 o 
  -7   3  17        0.80        2.68     21.10 o 
  -6   3  17       30.81       30.74     21.29 o 
  -5   3  17      297.03      319.25     33.52 o 
  -4   3  17       46.30       60.24     23.07 o 
  -3   3  17      149.61      127.60     25.10 o 
  -2   3  17        3.36        2.61     19.73 o 
  -1   3  17        1.21        0.00     17.69 o 
   0   3  17      139.76      185.31     39.66 o 
   1   3  17      374.10      362.88     39.41 o 
   2   3  17       31.44       34.71     24.08 o 
   3   3  17       14.12        0.00     44.60 o 
   4   3  17       10.89       40.68     37.32 o 
  -9   4  17       83.24      124.45     48.46 o 
  -8   4  17       37.49       26.99     22.29 o 
  -7   4  17        7.17        0.60     22.52 o 
  -6   4  17       21.50       33.16     25.39 o 
  -5   4  17      199.74      236.93     40.29 o 
  -4   4  17        1.57        0.00     19.78 o 
  -3   4  17      170.40      214.68     28.14 o 
  -2   4  17      385.54      368.21     38.78 o 
  -1   4  17      134.11      171.17     26.97 o 
   0   4  17      244.39      243.65     35.18 o 
   1   4  17       24.96       30.76     24.47 o 
   2   4  17       52.85       92.78     28.89 o 
   3   4  17        0.31        0.00     36.34 o 
   4   4  17        0.70        4.44     28.76 o 
  -9   5  17       23.52       14.96     42.34 o 
  -8   5  17        2.32       21.84     21.62 o 
  -7   5  17       73.94      116.04     27.77 o 
  -6   5  17       11.88       50.76     24.27 o 
  -5   5  17      579.33      622.24     96.09 o 
  -4   5  17       54.11       50.80     21.94 o 
  -3   5  17       56.18       66.06     22.52 o 
  -2   5  17        1.48        5.50     18.10 o 
  -1   5  17      244.31      213.32     33.28 o 
   0   5  17       35.75       23.09     22.59 o 
   1   5  17      496.85      500.83     44.46 o 
   2   5  17       61.50       76.17     27.36 o 
   3   5  17       65.95       71.03     56.16 o 
   4   5  17       29.45       44.83     35.12 o 
  -9   6  17       49.40       99.23     49.86 o 
  -8   6  17        3.40        0.72     21.54 o 
  -7   6  17        1.05        0.00     21.75 o 
  -6   6  17        0.80        0.00     18.98 o 
  -5   6  17        6.80        4.85     20.49 o 
  -4   6  17      273.73      251.90     38.15 o 
  -3   6  17       33.61       20.47     20.02 o 
  -2   6  17        1.55        0.76     21.60 o 
  -1   6  17      303.18      360.38     39.53 o 
   0   6  17      140.70      121.82     29.82 o 
   1   6  17      132.73      186.19     33.87 o 
   2   6  17        0.00        0.00     20.61 o 
   3   6  17       17.84        0.00     49.56 o 
   4   6  17        5.59        0.00     30.99 o 
  -9   7  17        1.05       13.42     45.25 o 
  -8   7  17       10.11       12.80     22.38 o 
  -7   7  17       68.61       86.35     28.09 o 
  -6   7  17        0.01        0.00     19.49 o 
  -5   7  17      187.73      223.63     30.77 o 
  -4   7  17       26.45       17.70     21.71 o 
  -3   7  17      207.15      183.34     32.63 o 
  -2   7  17       16.83       20.18     23.57 o 
  -1   7  17      656.21      598.39     46.49 o 
   0   7  17       81.61      113.69     29.81 o 
   1   7  17      539.46      494.91     44.69 o 
   2   7  17       61.54       24.45     28.92 o 
   3   7  17       90.64       85.90     61.12 o 
   4   7  17        1.89        7.86     34.59 o 
  -9   8  17       88.69      151.35     55.16 o 
  -8   8  17       68.17       32.10     27.42 o 
  -7   8  17       30.07       21.19     23.93 o 
  -6   8  17        1.13        6.16     21.71 o 
  -5   8  17       14.45       21.00     22.06 o 
  -4   8  17      107.21       81.77     27.20 o 
  -3   8  17       10.19       13.20     23.31 o 
  -2   8  17       13.95       30.53     24.68 o 
  -1   8  17      508.55      436.86     42.65 o 
   0   8  17        3.32        0.00     22.31 o 
   1   8  17      403.04      418.37     46.44 o 
   2   8  17        1.29       32.10     29.77 o 
   3   8  17      130.67      170.14     72.68 o 
   4   8  17       13.88        5.58     34.59 o 
  -8   9  17        7.68       20.35     25.11 o 
  -7   9  17      186.48      209.50     33.38 o 
  -6   9  17        2.91        0.00     20.42 o 
  -5   9  17      137.17      183.61     30.33 o 
  -4   9  17       13.41       13.60     24.15 o 
  -3   9  17      170.35      172.70     32.84 o 
  -2   9  17       24.29        9.35     22.41 o 
  -1   9  17       70.52       81.59     26.71 o 
   0   9  17        2.33        0.00     22.63 o 
   1   9  17      181.44      214.15     35.60 o 
   2   9  17        1.91        5.73     29.36 o 
   3   9  17       85.87      166.84     72.68 o 
  -8  10  17       37.54       39.48     26.53 o 
  -7  10  17       18.54       30.41     26.05 o 
  -6  10  17        0.01        0.00     22.29 o 
  -5  10  17        5.65        1.72     25.06 o 
  -4  10  17       82.84       88.87     29.14 o 
  -3  10  17        9.12       16.03     24.56 o 
  -2  10  17       16.04       25.60     25.03 o 
  -1  10  17        1.02       21.28     25.06 o 
   0  10  17       58.08       22.49     24.24 o 
   1  10  17      199.29      221.49     37.02 o 
   2  10  17       21.20        0.00     30.54 o 
   3  10  17       30.99       87.55     67.73 o 
  -8  11  17        0.96        0.00     23.27 o 
  -7  11  17      105.21      151.13     31.41 o 
  -6  11  17       32.02       67.34     30.13 o 
  -5  11  17      234.83      217.59     37.51 o 
  -4  11  17       30.42       52.25     29.84 o 
  -3  11  17      361.16      355.12     50.22 o 
  -2  11  17       19.80       13.72     24.06 o 
  -1  11  17       26.82       33.94     26.08 o 
   0  11  17       71.95       99.01     30.48 o 
   1  11  17       31.29       54.63     27.66 o 
   2  11  17        7.89       26.01     34.44 o 
   3  11  17      118.43      135.46     72.68 o 
  -8  12  17        5.41        3.23     26.05 o 
  -7  12  17        2.79        5.91     27.98 o 
  -6  12  17       11.84        7.56     27.81 o 
  -5  12  17       16.75       20.71     27.69 o 
  -4  12  17        7.15       19.66     27.04 o 
  -3  12  17       29.63       18.89     24.76 o 
  -2  12  17        4.55        4.95     23.80 o 
  -1  12  17        1.10       21.15     24.24 o 
   0  12  17        9.10        0.40     23.51 o 
   1  12  17      110.89       90.29     31.10 o 
   2  12  17       35.95       58.22     35.98 o 
   3  12  17        0.41        0.00     61.12 o 
  -7  13  17       78.15       66.49     32.63 o 
  -6  13  17        5.33        0.00     27.64 o 
  -5  13  17      160.02      174.25     37.73 o 
  -4  13  17       85.38       62.59     30.30 o 
  -3  13  17      158.49      134.91     32.70 o 
  -2  13  17        8.90       22.54     25.32 o 
  -1  13  17      139.20      169.03     35.21 o 
   0  13  17       70.20       87.51     31.93 o 
   1  13  17       60.46       51.44     28.90 o 
   2  13  17       35.06       31.12     35.27 o 
   3  13  17      123.05      183.36     82.59 o 
  -7  14  17        1.87        0.00     27.92 o 
  -6  14  17        5.54        0.00     25.52 o 
  -5  14  17       19.86       20.08     29.07 o 
  -4  14  17       31.55       65.17     31.28 o 
  -3  14  17      121.50      107.95     34.53 o 
  -2  14  17        0.80       17.91     25.98 o 
  -1  14  17      190.27      191.61     37.41 o 
   0  14  17        0.06        3.53     25.49 o 
   1  14  17      150.07      175.13     36.66 o 
   2  14  17       31.96       16.52     35.04 o 
  -7  15  17      138.07      109.38     39.25 o 
  -6  15  17        1.54       27.34     31.42 o 
  -5  15  17      146.80      105.31     36.22 o 
  -4  15  17        7.29        3.56     26.71 o 
  -3  15  17      358.13      332.16     43.70 o 
  -2  15  17       24.13       19.37     28.25 o 
  -1  15  17      181.34      118.92     35.82 o 
   0  15  17       13.68       21.38     28.58 o 
   1  15  17      156.31      152.92     37.68 o 
   2  15  17        7.14       15.33     35.50 o 
  -6  16  17        4.10        0.00     31.30 o 
  -5  16  17       20.26       22.77     31.02 o 
  -4  16  17        0.50        0.00     24.92 o 
  -3  16  17        0.82        7.29     27.98 o 
  -2  16  17       53.27       38.69     30.08 o 
  -1  16  17      176.73      184.28     40.45 o 
   0  16  17       12.53       22.61     28.92 o 
   1  16  17       82.58       86.54     33.04 o 
  -6  17  17        2.25        4.75     32.17 o 
  -5  17  17      142.11      163.64     41.07 o 
  -4  17  17        6.58       24.10     30.55 o 
  -3  17  17      260.88      245.97     43.42 o 
  -2  17  17       29.30       21.60     29.82 o 
  -1  17  17       20.94       13.51     30.55 o 
   0  17  17       11.59       27.53     33.36 o 
   1  17  17      115.49      148.21     39.97 o 
  -5  18  17       16.43       31.97     35.17 o 
  -4  18  17      135.24      114.50     37.82 o 
  -3  18  17        3.06       19.99     32.34 o 
  -2  18  17       68.26       53.17     35.19 o 
  -1  18  17       95.18      147.06     39.97 o 
   0  18  17       12.85       43.93     34.53 o 
  -4  19  17       10.26       38.03     36.15 o 
  -3  19  17       77.16      113.41     42.17 o 
  -2  19  17        1.68        0.00     28.83 o 
  -1  19  17        7.22        0.11     32.99 o 
  -8   0  18      189.64      234.57     49.22 o 
  -6   0  18        0.12       13.28     28.95 o 
  -4   0  18        1.85       25.74     42.95 o 
  -2   0  18      508.66      481.35     80.12 o 
   0   0  18      436.33      528.92     81.77 o 
  -9   1  18        8.87        0.00     39.98 o 
  -8   1  18       10.15       19.47     22.11 o 
  -7   1  18       14.80        0.00     20.66 o 
  -6   1  18       10.44        7.00     22.21 o 
  -5   1  18        0.75       22.29     22.23 o 
  -4   1  18       57.65       75.18     24.84 o 
  -3   1  18       14.13        0.00     19.66 o 
  -2   1  18       33.84       13.47     21.46 o 
  -1   1  18       47.02       15.32     20.61 o 
   0   1  18       65.80       73.98     24.67 o 
   1   1  18       60.06       66.43     27.55 o 
   2   1  18       24.02       36.24     29.63 o 
  -9   2  18        0.98       41.00     46.04 o 
  -8   2  18      153.96      178.83     32.34 o 
  -7   2  18       15.01        0.42     22.18 o 
  -6   2  18      125.86      116.85     27.62 o 
  -5   2  18       43.07       32.46     21.96 o 
  -4   2  18        4.15        2.75     21.09 o 
  -3   2  18      297.69      298.31     32.92 o 
  -2   2  18      219.60      261.82     31.28 o 
  -1   2  18       46.40       22.94     21.32 o 
   0   2  18      520.06      536.48     65.32 o 
   1   2  18       11.24        0.00     22.78 o 
   2   2  18        0.30        7.16     23.84 o 
  -9   3  18        0.30        0.00     42.05 o 
  -8   3  18        0.84       16.61     25.22 o 
  -7   3  18       11.91        2.11     22.56 o 
  -6   3  18        0.17        7.08     21.96 o 
  -5   3  18       92.10       94.95     25.75 o 
  -4   3  18      353.10      349.00     47.21 o 
  -3   3  18        5.17        0.00     19.30 o 
  -2   3  18        1.07        0.00     25.99 o 
  -1   3  18       61.70       69.81     23.82 o 
   0   3  18       27.28       39.01     26.12 o 
   1   3  18      135.82      137.98     32.04 o 
   2   3  18        2.11        0.00     22.24 o 
   3   3  18        6.26       18.17     49.56 o 
  -8   4  18      195.02      240.99     35.52 o 
  -7   4  18       38.04       36.86     24.31 o 
  -6   4  18       11.00        0.00     22.74 o 
  -5   4  18        1.35        0.00     24.43 o 
  -4   4  18       12.11       14.37     21.80 o 
  -3   4  18        0.01        0.00     22.53 o 
  -2   4  18       14.25       29.66     24.98 o 
  -1   4  18       88.52       82.67     28.25 o 
   0   4  18      108.95      105.49     29.44 o 
   1   4  18        0.22        0.00     21.77 o 
   2   4  18       43.36       45.81     27.97 o 
   3   4  18        0.75        0.00     39.65 o 
  -8   5  18        2.65       47.47     27.86 o 
  -7   5  18       14.01       24.65     25.03 o 
  -6   5  18        0.21        0.00     20.53 o 
  -5   5  18       28.90        0.00     21.65 o 
  -4   5  18      439.56      468.71     52.22 o 
  -3   5  18       68.41       71.25     23.56 o 
  -2   5  18       12.27        4.03     24.15 o 
  -1   5  18       15.67       15.38     23.03 o 
   0   5  18        9.41       11.59     22.31 o 
   1   5  18       86.93      121.70     31.44 o 
   2   5  18        2.67       14.62     26.24 o 
  -8   6  18      253.02      258.98     49.59 o 
  -7   6  18       59.20       57.02     26.46 o 
  -6   6  18       12.71        0.00     21.85 o 
  -5   6  18       15.98        4.30     21.49 o 
  -4   6  18       10.63       45.95     22.67 o 
  -3   6  18       42.68       17.39     24.20 o 
  -2   6  18       65.29       72.18     28.62 o 
  -1   6  18      137.50      146.45     31.28 o 
   0   6  18      155.08      173.63     34.40 o 
   1   6  18      102.01      117.07     31.28 o 
   2   6  18      203.90      237.03     38.12 o 
  -8   7  18        1.73       37.05     26.66 o 
  -7   7  18       53.24       89.63     28.83 o 
  -6   7  18        0.10        0.00     23.04 o 
  -5   7  18        0.58        5.76     21.52 o 
  -4   7  18      294.17      268.02     38.10 o 
  -3   7  18        7.63       10.89     25.52 o 
  -2   7  18       87.41       60.62     27.10 o 
  -1   7  18       28.03       17.84     24.01 o 
   0   7  18        4.34        0.00     23.43 o 
   1   7  18       13.12        6.51     27.62 o 
   2   7  18       63.17       85.00     30.01 o 
   3   7  18        0.07       31.39     61.12 o 
  -8   8  18      254.70      254.36     37.54 o 
  -7   8  18        0.94       21.78     25.12 o 
  -6   8  18        3.78        0.00     22.82 o 
  -5   8  18       74.52       61.50     25.29 o 
  -4   8  18        0.50       23.10     24.15 o 
  -3   8  18      109.35      112.83     30.70 o 
  -2   8  18       63.18       86.75     29.54 o 
  -1   8  18       50.70       52.67     28.01 o 
   0   8  18      177.42      185.97     35.21 o 
   1   8  18       98.07      134.52     33.00 o 
   2   8  18       63.57       57.53     29.87 o 
   3   8  18        2.21       24.78     62.77 o 
  -8   9  18        0.37       39.68     28.59 o 
  -7   9  18       60.42       62.90     28.61 o 
  -6   9  18       63.59       89.86     27.55 o 
  -5   9  18        5.29       12.12     26.49 o 
  -4   9  18      124.45      144.67     34.33 o 
  -3   9  18        6.13        4.82     24.93 o 
  -2   9  18       97.53      106.65     31.66 o 
  -1   9  18        0.61       13.00     25.64 o 
   0   9  18       35.13       50.38     28.40 o 
   1   9  18       61.47       50.92     28.10 o 
   2   9  18       89.38      129.32     34.53 o 
   3   9  18        4.35       28.08     59.47 o 
  -8  10  18      100.82      115.03     33.08 o 
  -7  10  18       45.95       70.66     29.53 o 
  -6  10  18       27.81       56.70     30.83 o 
  -5  10  18       22.56       13.78     26.48 o 
  -4  10  18       17.29       12.83     26.00 o 
  -3  10  18       12.04        0.00     24.39 o 
  -2  10  18        7.67        0.00     23.80 o 
  -1  10  18       45.38       47.18     27.08 o 
   0  10  18       31.07       32.13     26.61 o 
   1  10  18       21.45       15.82     25.61 o 
   2  10  18       46.50      102.90     33.98 o 
  -7  11  18       28.86        0.00     29.17 o 
  -6  11  18      135.08      155.73     38.08 o 
  -5  11  18        2.50        0.00     26.57 o 
  -4  11  18       84.43      124.09     33.44 o 
  -3  11  18        8.90       15.57     25.47 o 
  -2  11  18        3.69        0.00     22.97 o 
  -1  11  18       24.40        0.00     25.64 o 
   0  11  18       21.98       20.39     26.95 o 
   1  11  18      167.42      125.39     34.01 o 
   2  11  18       63.40       54.31     37.95 o 
  -7  12  18        3.07        0.00     29.26 o 
  -6  12  18       32.52       52.55     32.25 o 
  -5  12  18       14.24        0.00     24.97 o 
  -4  12  18        0.93       13.98     27.26 o 
  -3  12  18        4.92        9.49     26.25 o 
  -2  12  18       42.56       55.66     28.45 o 
  -1  12  18        1.87       18.53     28.16 o 
   0  12  18       27.80        7.36     24.57 o 
   1  12  18       59.79       87.98     33.30 o 
   2  12  18      189.32      224.47     51.73 o 
  -7  13  18       12.08       24.09     32.13 o 
  -6  13  18       91.59       96.37     36.32 o 
  -5  13  18       33.75       55.95     31.47 o 
  -4  13  18      141.42      189.48     38.32 o 
  -3  13  18        3.51        0.00     25.99 o 
  -2  13  18       11.09       14.50     26.16 o 
  -1  13  18       34.67       25.69     27.33 o 
   0  13  18       16.47        7.95     28.22 o 
   1  13  18      110.60      116.67     35.60 o 
  -6  14  18        4.05        0.00     28.52 o 
  -5  14  18        1.09        0.00     27.61 o 
  -4  14  18        2.59        0.00     29.14 o 
  -3  14  18       47.35        7.85     29.97 o 
  -2  14  18       46.59       30.12     28.32 o 
  -1  14  18        3.87        0.00     24.54 o 
   0  14  18      178.92      195.98     39.41 o 
   1  14  18       80.67      129.40     36.24 o 
  -6  15  18      131.04      144.35     42.00 o 
  -5  15  18       58.56       78.28     36.47 o 
  -4  15  18       65.64       55.77     33.44 o 
  -3  15  18        1.39        9.27     32.84 o 
  -2  15  18       78.80      112.50     34.97 o 
  -1  15  18       28.59       33.62     28.86 o 
   0  15  18        0.31        0.00     27.77 o 
   1  15  18       11.83       21.67     32.40 o 
  -5  16  18       98.05      144.51     40.34 o 
  -4  16  18       30.22       18.51     33.38 o 
  -3  16  18       11.88       22.39     33.95 o 
  -2  16  18       89.92      148.49     37.45 o 
  -1  16  18        1.79       24.76     31.44 o 
   0  16  18      175.64      190.35     41.62 o 
  -4  17  18       45.09       21.56     33.60 o 
  -3  17  18       14.97        9.98     35.69 o 
  -2  17  18       15.14       11.29     32.84 o 
  -1  17  18       56.80       92.32     37.99 o 
  -7   0  19       11.02       17.60     34.93 o 
  -5   0  19       12.18        9.79     31.39 o 
  -3   0  19       60.33       86.27     41.30 o 
  -1   0  19       18.98        1.59     42.12 o 
   1   0  19      164.47      165.19     61.12 o 
  -8   1  19        0.12        8.74     25.13 o 
  -7   1  19       18.94        0.00     22.42 o 
  -6   1  19        0.01        7.00     23.61 o 
  -5   1  19       71.16       94.45     32.43 o 
  -4   1  19        9.84        7.34     22.29 o 
  -3   1  19      256.46      342.06     49.63 o 
  -2   1  19       12.96        0.00     21.77 o 
  -1   1  19        3.55       12.96     21.24 o 
   0   1  19       19.91       40.90     26.30 o 
   1   1  19       57.12       44.17     36.15 o 
   2   1  19        4.12       17.34     30.30 o 
  -8   2  19       62.33       77.50     28.82 o 
  -7   2  19        6.69       14.74     25.24 o 
  -6   2  19        5.10        9.79     23.89 o 
  -5   2  19        1.37       31.28     23.68 o 
  -4   2  19       63.41       77.94     25.96 o 
  -3   2  19       18.74       15.00     21.53 o 
  -2   2  19        8.65       16.65     22.77 o 
  -1   2  19       11.34        8.10     24.00 o 
   0   2  19      177.58      157.22     59.47 o 
   1   2  19       41.17       49.81     27.83 o 
   2   2  19       12.68       21.47     31.98 o 
  -8   3  19       47.79       72.38     29.32 o 
  -7   3  19        1.69       16.23     28.16 o 
  -6   3  19       18.95        5.32     23.33 o 
  -5   3  19      477.54      498.43     59.37 o 
  -4   3  19        2.31        0.00     21.00 o 
  -3   3  19      332.29      393.32     70.34 o 
  -2   3  19        0.15        0.00     20.11 o 
  -1   3  19       23.53       23.48     41.30 o 
   0   3  19       99.39      114.47     31.99 o 
   1   3  19       12.36        0.00     25.49 o 
   2   3  19       23.05        3.23     25.95 o 
  -8   4  19       18.47       14.72     26.44 o 
  -7   4  19        9.14       36.67     25.86 o 
  -6   4  19        1.20        8.70     23.45 o 
  -5   4  19       26.15       53.08     30.15 o 
  -4   4  19        6.96        6.90     25.85 o 
  -3   4  19       10.34        7.66     25.49 o 
  -2   4  19        0.73        4.26     24.33 o 
  -1   4  19        2.26        6.88     24.98 o 
   0   4  19      181.53      200.30     35.90 o 
   1   4  19        8.43        7.39     24.76 o 
   2   4  19        1.95        3.87     26.57 o 
  -8   5  19        1.56       15.81     26.68 o 
  -7   5  19        0.38        1.03     24.86 o 
  -6   5  19       35.20       43.23     25.52 o 
  -5   5  19      443.73      444.51     53.41 o 
  -4   5  19        4.25       17.82     22.83 o 
  -3   5  19      109.14      122.83     32.40 o 
  -2   5  19       29.40       58.45     28.84 o 
  -1   5  19        0.55        0.00     23.23 o 
   0   5  19       32.22       37.38     26.62 o 
   1   5  19        4.93        0.00     23.99 o 
   2   5  19       12.63        1.28     27.30 o 
  -8   6  19       17.18       36.27     29.43 o 
  -7   6  19       20.80       12.45     26.02 o 
  -6   6  19       47.38       41.80     25.09 o 
  -5   6  19       21.12       30.56     23.41 o 
  -4   6  19        0.05       13.42     24.79 o 
  -3   6  19       12.03       20.85     25.43 o 
  -2   6  19       72.34       52.31     28.30 o 
  -1   6  19        9.72        5.26     24.77 o 
   0   6  19       94.48       75.91     30.49 o 
   1   6  19      112.40      121.81     33.84 o 
   2   6  19       17.08        0.00     33.81 o 
  -7   7  19       19.40        9.13     25.92 o 
  -6   7  19       47.86       72.85     27.75 o 
  -5   7  19      182.18      176.62     38.73 o 
  -4   7  19       69.75       49.55     28.79 o 
  -3   7  19      103.14       85.81     42.81 o 
  -2   7  19       73.15       76.25     30.82 o 
  -1   7  19        7.95        0.00     23.48 o 
   0   7  19        2.57       14.32     26.69 o 
   1   7  19        0.04        0.00     25.35 o 
   2   7  19       16.68       13.33     33.81 o
[truncated: 10,252 more chars]
